# Supplementary material for: Decoding age-stratified mutational landscapes in CNS lymphoma via genomic and survival profiling for precision oncology
Source: Genes Dis. 2025 Nov 17;13(5):101934. doi: 10.1016/j.gendis.2025.101934 (PMC13122674; doi:10.1016/j.gendis.2025.101934)
Supplement: Multimedia component 2 [file mmc2.xlsx]

## Sheet: Sheet1
Number	Sex	Age (yrs)	Pathological diagnosis	Hans's classification	Tumor location	Operation Time
1	Male	15	DLBCL	NA	Temporo-parietal	2015-03-31
2	Male	20	DLBCL	NA	Cerebell	2015-04-30
3	Male	20	DLBCL	NA	Brainstem	2016-06-16
4	Male	29	DLBCL	NA	Cerebell	2016-12-16
5	Male	30	DLBCL	NA	Parietal	2016-08-03
6	Male	34	DLBCL	NA	Frontal	2016-02-04
7	Male	35	DLBCL	NA	Frontal	2016-06-23
8	Female	36	DLBCL	NA	Frontal	2015-10-28
9	Male	37	DLBCL	NA	Frontal	2015-04-22
10	Male	50	DLBCL	NA	Temporal	2017-01-17
11	Male	61	DLBCL	NA	Frontal	2017-01-25
12	Male	37	DLBCL	NA	Basal ganglia	2015-08-13
13	Male	38	DLBCL	NA	Fronto-parietal	2016-05-10
14	Male	40	DLBCL	NA	Temporal	2016-12-15
15	Male	40	DLBCL	NA	Cerebell	2016-12-28
16	Male	40	DLBCL	NA	Frontal	2015-01-19
17	Male	40	DLBCL	NA	Frontal	2015-07-01
18	Male	41	DLBCL	NA	Basal ganglia	2016-09-13
19	Male	42	DLBCL	NA	Frontal	2016-09-07
20	Male	44	DLBCL	NA	Frontal	2016-07-13
21	Male	44	DLBCL	NA	Infratemporal fossa	2016-08-10
22	Male	44	DLBCL	NA	Basal ganglia	2015-07-20
23	Male	44	DLBCL	NA	Frontal	2016-03-11
24	Male	45	DLBCL	NA	Fronto-temporal	2015-02-17
25	Male	45	DLBCL	NA	Brainstem	2015-04-28
26	Female	45	DLBCL	NA	Callosum	2016-02-05
27	Female	45	DLBCL	NA	Basal ganglia	2016-08-04
28	Female	45	DLBCL	NA	Basal ganglia	2016-02-15
29	Male	45	DLBCL	NA	Temporo-parietal	2016-11-15
30	Male	46	DLBCL	NA	Basal ganglia	2015-08-19
31	Male	46	DLBCL	NA	Frontal	2016-08-05
32	Male	47	DLBCL	NA	Frontal	2015-02-05
33	Male	47	DLBCL	NA	Frontal	2015-02-11
34	Male	47	DLBCL	NA	Frontal	2015-07-16
35	Female	47	DLBCL	NA	Cerebell	2015-09-15
36	Female	47	DLBCL	NA	Frontal	2015-07-16
37	Male	47	DLBCL	NA	Frontal	2016-01-08
38	Male	48	DLBCL	NA	Temporal	2015-04-01
39	Female	48	DLBCL	NA	Frontal	2015-07-13
40	Female	48	DLBCL	NA	Basal ganglia	2016-01-05
41	Female	48	DLBCL	NA	Occipital	2016-01-22
42	Male	48	DLBCL	NA	Callosum	2016-03-31
43	Male	48	DLBCL	NA	Fronto-parietal	2016-12-23
44	Male	48	DLBCL	NA	Basal ganglia	2016-08-09
45	Female	49	DLBCL	NA	Cerebell	2015-07-07
46	Female	49	DLBCL	NA	Callosum	2015-07-31
47	Male	49	DLBCL	NA	Frontal	2016-06-17
48	Male	49	DLBCL	NA	Basal ganglia	2016-09-06
49	Male	50	DLBCL	NA	Parietal	2015-07-23
50	Male	50	DLBCL	NA	Occipital	2015-09-08
51	Male	50	DLBCL	NA	Basal ganglia	2016-01-13
52	Male	50	DLBCL	NA	Parietal	2016-04-18
53	Male	51	DLBCL	NA	Fronto-temporal	2015-09-29
54	Female	51	DLBCL	NA	Basal ganglia	2016-08-31
55	Female	51	DLBCL	NA	Frontal	2015-03-24
56	Male	51	DLBCL	NA	Frontal	2016-06-07
57	Male	51	DLBCL	NA	Parietal	2016-09-19
58	Male	52	DLBCL	NA	Parietal	2015-03-06
59	Female	52	DLBCL	NA	Frontal	2015-04-07
60	Male	53	DLBCL	NA	Sellar region	2015-10-20
61	Male	53	DLBCL	NA	Temporal	2016-04-18
62	Male	53	DLBCL	NA	Basal ganglia	2015-12-10
63	Male	53	DLBCL	NA	Frontal	2016-07-05
64	Male	53	DLBCL	NA	Temporal	2016-07-12
65	Male	53	DLBCL	NA	Occipital	2016-08-04
66	Male	53	DLBCL	NA	Frontal	2016-10-18
67	Female	53	DLBCL	NA	Basal ganglia	2016-11-07
68	Female	53	DLBCL	NA	Basal ganglia	2016-12-13
69	Female	54	DLBCL	NA	Parietal	2015-02-16
70	Male	54	DLBCL	NA	Basal ganglia	2015-09-01
71	Male	54	DLBCL	NA	Cerebell	2016-03-18
72	Male	54	DLBCL	NA	Basal ganglia	2015-05-18
73	Female	54	DLBCL	NA	FrontalTemporal	2016-03-03
74	Male	54	DLBCL	NA	Frontal	2016-07-20
75	Female	55	DLBCL	NA	Parietal	2016-11-04
76	Female	55	DLBCL	NA	Basal ganglia	2016-03-22
77	Female	55	DLBCL	NA	Parietal	2016-08-31
78	Male	55	DLBCL	NA	Frontal	2016-10-13
79	Female	56	DLBCL	NA	Thalamus	2016-05-27
80	Female	57	DLBCL	NA	Callosum	2015-06-03
81	Female	57	DLBCL	NA	Basal ganglia	2015-09-07
82	Male	57	DLBCL	NA	Frontal	2015-11-19
83	Male	57	DLBCL	NA	Frontal	2016-12-30
84	Male	58	DLBCL	NA	Cerebell	2015-08-19
85	Male	58	DLBCL	NA	Thalamus	2016-03-16
86	Female	58	DLBCL	NA	Frontal	2016-05-06
87	Male	58	DLBCL	NA	Frontal	2016-11-02
88	Female	58	DLBCL	NA	Parieto-occipital	2015-03-13
89	Female	59	DLBCL	NA	Frontal	2015-04-24
90	Male	59	DLBCL	NA	Frontal	2015-06-09
91	Female	59	DLBCL	NA	Temporal	2015-06-18
92	Male	59	DLBCL	NA	Basal ganglia	2015-11-27
93	Female	59	DLBCL	NA	Frontal	2016-05-25
94	Female	59	DLBCL	NA	Frontal	2015-08-27
95	Male	59	DLBCL	NA	Frontal	2016-03-11
96	Male	59	DLBCL	NA	Frontal	2016-08-30
97	Male	60	DLBCL	NA	Parietal	2016-06-27
98	Male	60	DLBCL	NA	Callosum	2016-08-25
99	Female	60	DLBCL	NA	Frontal	2015-04-22
100	Male	60	DLBCL	NA	Callosum	2016-05-30
101	Male	60	DLBCL	NA	Basal ganglia	2016-08-10
102	Female	61	DLBCL	NA	Frontal	2015-09-15
103	Male	61	DLBCL	NA	Frontal	2015-04-03
104	Female	61	DLBCL	NA	Basal ganglia	2015-06-29
105	Male	61	DLBCL	NA	Frontal	2016-10-08
106	Male	62	DLBCL	NA	Temporal	2015-04-03
107	Female	62	DLBCL	NA	Occipital	2015-08-12
108	Male	62	DLBCL	NA	Temporal	2015-12-14
109	Male	62	DLBCL	NA	Cerebell	2016-03-01
110	Male	62	DLBCL	NA	Frontal	2016-11-28
111	Female	62	DLBCL	NA	Frontal	2015-02-04
112	Male	62	DLBCL	NA	Callosum	2016-02-29
113	Female	62	DLBCL	NA	Basal ganglia	2016-07-06
114	Female	62	DLBCL	NA	Frontal	2016-12-08
115	Male	63	DLBCL	NA	Occipital	2015-04-24
116	Male	64	DLBCL	NA	Callosum	2015-08-06
117	Male	64	DLBCL	NA	Frontal	2015-11-09
118	Male	64	DLBCL	NA	Frontal	2016-06-22
119	Female	64	DLBCL	NA	Parietal	2016-07-29
120	Female	64	DLBCL	NA	Frontal	2016-12-07
121	Female	64	DLBCL	NA	Cerebell	2016-09-02
122	Male	64	DLBCL	NA	Thalamus	2016-09-12
123	Male	65	DLBCL	NA	Fourth ventricle	2015-07-15
124	Female	65	DLBCL	NA	Frontal	2015-09-15
125	Male	65	DLBCL	NA	Frontal	2015-11-11
126	Male	65	DLBCL	NA	Thalamus	2015-08-25
127	Female	65	DLBCL	NA	Basal ganglia	2016-09-14
128	Male	66	DLBCL	NA	Frontal	2015-02-15
129	Female	66	DLBCL	NA	Frontal	2015-12-16
130	Female	66	DLBCL	NA	Frontal	2015-11-04
131	Male	66	DLBCL	NA	Parietal	2015-11-25
132	Male	66	DLBCL	NA	Frontal	2016-05-23
133	Male	66	DLBCL	NA	Frontal	2016-09-28
134	Male	67	DLBCL	NA	Frontal	2015-01-14
135	Male	67	DLBCL	NA	Cerebell	2015-01-16
136	Male	67	DLBCL	NA	Basal ganglia	2016-04-14
137	Male	67	DLBCL	NA	Frontal	2016-06-29
138	Male	67	DLBCL	NA	Frontal	2016-08-04
139	Male	67	DLBCL	NA	Cerebell	2016-11-02
140	Male	67	DLBCL	NA	Temporal	2016-12-14
141	Male	67	DLBCL	NA	Frontal	2017-01-04
142	Male	67	DLBCL	NA	Frontal	2015-03-25
143	Male	67	DLBCL	NA	Thalamus	2015-09-01
144	Male	67	DLBCL	NA	Paracele	2016-06-07
145	Male	68	DLBCL	NA	Occipital	2015-02-06
146	Male	68	DLBCL	NA	Frontal	2015-10-28
147	Male	68	DLBCL	NA	Parietal	2016-04-14
148	Male	69	DLBCL	NA	Temporal	2015-04-30
149	Male	69	DLBCL	NA	Basal ganglia	2015-08-24
150	Female	69	DLBCL	NA	Frontal	2016-02-23
151	Male	69	DLBCL	NA	Frontal	2016-09-13
152	Male	69	DLBCL	NA	Callosum	2016-09-28
153	Male	70	DLBCL	NA	Temporal	2015-04-01
154	Male	70	DLBCL	NA	Frontal	2015-06-19
155	Male	71	DLBCL	NA	Parieto-occipital	2015-07-13
156	Male	71	DLBCL	NA	Frontal	2016-09-08
157	Female	71	DLBCL	NA	Thalamus	2016-10-31
158	Female	72	DLBCL	NA	Basal ganglia	2015-11-25
159	Male	72	DLBCL	NA	Basal ganglia	2015-05-12
160	Male	72	DLBCL	NA	Frontal	2016-03-11
161	Male	72	DLBCL	NA	Frontal	2016-11-22
162	Female	74	DLBCL	NA	Cerebell	2015-09-25
163	Female	74	DLBCL	NA	Parietal	2016-12-07
164	Female	74	DLBCL	NA	Thalamus	2015-02-15
165	Male	75	DLBCL	NA	Frontal	2015-07-24
166	Male	75	DLBCL	NA	Frontal	2015-09-30
167	Male	76	DLBCL	NA	Frontal	2015-02-13
168	Male	78	DLBCL	NA	Thalamus	2016-11-22
169	Male	79	DLBCL	NA	Temporo-parietal	2015-03-31
170	Male	42	DLBCL	NA	Parieto-occipital	2017-02-15
171	Female	45	DLBCL	NA	Temporal	2017-02-22
172	Female	46	DLBCL	NA	Frontal	2017-02-22
173	Male	47	DLBCL	NA	Parieto-occipital	2017-02-23
174	Male	48	DLBCL	NA	Frontal	2017-03-06
175	Male	48	DLBCL	NA	Frontal	2017-03-06
176	Female	48	DLBCL	NA	Parietal	2017-03-10
177	Male	49	DLBCL	NA	Frontal	2017-03-23
178	Male	51	DLBCL	NA	Callosum	2017-03-28
179	Female	51	DLBCL	NA	Frontal	2017-03-29
180	Male	52	DLBCL	NA	Cerebell	2017-03-30
181	Female	53	DLBCL	NA	Frontal	2017-04-06
182	Female	53	DLBCL	NA	Basal ganglia	2017-04-21
183	Female	53	DLBCL	NA	Frontal	2017-04-26
184	Female	54	DLBCL	NA	Frontal	2017-04-27
185	Female	54	DLBCL	NA	Basal ganglia	2017-04-27
186	Female	55	DLBCL	NA	Frontal	2017-05-02
187	Male	56	DLBCL	NA	Frontal	2017-05-11
188	Female	57	DLBCL	NA	Basal ganglia	2017-05-09
189	Female	57	DLBCL	NA	Frontal	2017-05-16
190	Female	58	DLBCL	NA	Frontal	2017-06-07
191	Female	58	DLBCL	NA	Frontal	2017-06-14
192	Male	58	DLBCL	NA	Frontal	2017-06-14
193	Female	58	DLBCL	NA	Callosum	2017-06-19
194	Male	60	DLBCL	NA	Frontal	2017-06-19
195	Male	61	DLBCL	NA	Parietal	2017-06-19
196	Male	62	DLBCL	NA	Cerebell	2017-08-09
197	Male	62	DLBCL	NA	Hypothalamus	2017-08-15
198	Male	62	DLBCL	NA	Thalamus	2017-08-23
199	Male	62	DLBCL	NA	Frontal	2017-08-21
200	Male	63	DLBCL	NA	Frontal	2017-08-24
201	Male	64	DLBCL	NA	Frontal	2017-09-25
202	Male	64	DLBCL	NA	Parietal	2017-09-26
203	Female	65	DLBCL	NA	Temporal	2017-09-26
204	Female	66	DLBCL	NA	Frontal	2017-09-27
205	Male	67	DLBCL	NA	Frontal	2017-10-19
206	Male	68	DLBCL	NA	Frontal	2017-10-25
207	Female	69	DLBCL	NA	Basal ganglia	2017-11-01
208	Female	69	DLBCL	NA	Fronto-parietal	2017-11-01
209	Male	71	DLBCL	NA	Frontal	2017-11-02
210	Female	72	DLBCL	NA	Occipital	2017-11-07
211	Male	72	DLBCL	NA	Frontal	2017-11-20
212	Male	76	DLBCL	NA	Basal ganglia	2017-12-05
213	Male	77	DLBCL	NA	Temporal	2017-12-05
214	Male	80	DLBCL	NA	Callosum	2017-12-13
215	Female	82	DLBCL	NA	Basal ganglia	2018-01-10
216	Male	76	DLBCL	NA	Temporal	2018-01-18
217	Female	49	DLBCL	NA	Occipital	2018-01-26
218	Female	44	DLBCL	NA	Parietal	2018-01-23
219	Female	58	DLBCL	NA	Frontal	2018-01-30
220	Female	66	DLBCL	NA	Occipital	2018-02-01
221	Female	56	DLBCL	NA	Frontal	2018-02-09
222	Male	55	DLBCL	NA	Parietal	2018-02-11
223	Male	55	DLBCL	NA	Temporal	2018-02-11
224	Male	77	DLBCL	NA	Frontal	2018-04-12
225	Male	54	DLBCL	NA	Frontal	2018-04-17
226	Male	49	DLBCL	Non-GCB	Frontal	2018-05-04
227	Female	65	DLBCL	GCB	Fronto-parietal	2018-05-02
228	Female	55	DLBCL	GCB	Basal ganglia	2018-06-05
229	Female	62	DLBCL	Non-GCB	Occipital	2018-06-13
230	Male	45	DLBCL	Non-GCB	Basal ganglia	2018-06-21
231	Female	62	DLBCL	Non-GCB	Temporal	2018-06-25
232	Female	67	DLBCL	Non-GCB	Callosum	2018-06-25
233	Female	61	DLBCL	NA	Frontal	2018-06-29
234	Male	47	DLBCL	NA	Callosum	2018-07-04
235	Female	68	DLBCL	Non-GCB	Thalamus	2018-07-19
236	Male	60	DLBCL	Non-GCB	Cerebell	2018-07-27
237	Male	77	DLBCL	Non-GCB	Cerebell	2018-08-28
238	Male	68	DLBCL	Non-GCB	Frontal	2018-09-20
239	Male	80	DLBCL	Non-GCB	Parietal	2018-09-21
240	Female	58	DLBCL	NA	Basal ganglia	2018-10-17
241	Female	40	DLBCL	NA	Frontal	2018-10-23
242	Female	43	DLBCL	Non-GCB	Basal ganglia	2018-11-02
243	Female	53	DLBCL	NA	Fronto-parietal	2018-11-01
244	Male	49	DLBCL	NA	Frontal	2018-11-01
245	Male	65	DLBCL	NA	Basal ganglia	2018-11-09
246	Male	65	DLBCL	NA	Sellar region	2018-11-30
247	Female	41	DLBCL	NA	Basal ganglia	2018-12-13
248	Male	41	DLBCL	Non-GCB	Temporal	2018-12-14
249	Female	42	DLBCL	Non-GCB	Occipital	2018-12-14
250	Female	42	DLBCL	NA	Frontal	2018-12-21
251	Male	24	DLBCL	NA	Callosum	2018-12-25
252	Male	42	DLBCL	NA	Frontal	2018-12-28
253	Female	43	DLBCL	NA	Callosum	2019-01-02
254	Male	43	DLBCL	NA	Frontal	2019-01-17
255	Male	43	DLBCL	Non-GCB	Frontal	2019-01-28
256	Female	43	DLBCL	NA	Callosum	2019-02-02
257	Female	43	DLBCL	NA	Frontal	2019-02-18
258	Male	43	DLBCL	NA	Frontal	2019-02-21
259	Male	38	DLBCL	NA	Frontal	2019-03-04
260	Male	44	DLBCL	NA	Basal ganglia	2019-03-06
261	Male	44	DLBCL	NA	Frontal	2019-03-13
262	Female	44	DLBCL	NA	Frontal	2019-03-14
263	Female	44	DLBCL	NA	Basal ganglia	2019-03-22
264	Male	44	DLBCL	Non-GCB	Frontal	2019-04-04
265	Male	44	DLBCL	Non-GCB	Basal ganglia	2019-04-12
266	Male	45	DLBCL	Non-GCB	Frontal	2019-05-20
267	Male	45	DLBCL	NA	Frontal	2019-05-29
268	Male	45	DLBCL	NA	Paracele	2019-06-11
269	Male	45	DLBCL	Non-GCB	Temporal	2019-07-02
270	Female	46	DLBCL	NA	Occipital	2019-07-25
271	Female	46	DLBCL	Non-GCB	Basal ganglia	2019-07-30
272	Male	46	DLBCL	Non-GCB	Frontal	2019-08-20
273	Female	46	DLBCL	GCB	Frontal	2019-08-28
274	Male	46	DLBCL	NA	Parietal	2019-11-07
275	Female	46	DLBCL	NA	Thalamus	2019-12-18
276	Male	46	DLBCL	Non-GCB	Temporal	2019-12-24
277	Male	33	DLBCL	NA	Cerebell	2020-01-02
278	Female	47	DLBCL	NA	Frontal	2020-01-17
279	Male	47	DLBCL	NA	Callosum	2020-03-12
280	Male	47	DLBCL	GCB	Frontal	2020-03-17
281	Female	47	DLBCL	GCB	Basal ganglia	2020-03-24
282	Male	47	DLBCL	NA	Frontal	2020-03-30
283	Female	48	DLBCL	NA	Thalamus	2020-04-10
284	Male	48	DLBCL	NA	Fronto-temporal	2020-04-10
285	Male	48	DLBCL	NA	Frontal	2020-04-17
286	Male	48	DLBCL	NA	Frontal	2020-04-24
287	Female	48	DLBCL	GCB	Occipital	2020-04-29
288	Male	49	DLBCL	NA	Temporal	2020-04-30
289	Male	49	DLBCL	NA	Frontal	2020-05-27
290	Male	49	DLBCL	NA	Frontal	2020-05-27
291	Female	49	DLBCL	GCB	Basal ganglia	2020-06-04
292	Male	49	DLBCL	NA	Cerebell	2020-06-15
293	Male	49	DLBCL	GCB	Frontal	2020-07-15
294	Male	49	DLBCL	NA	Frontal	2020-07-20
295	Male	50	DLBCL	Non-GCB	Third ventricle	2020-08-17
296	Male	50	DLBCL	Non-GCB	Basal ganglia	2020-08-18
297	Male	50	DLBCL	GCB	Frontal	2020-08-18
298	Male	50	DLBCL	NA	Parieto-occipital	2020-08-20
299	Female	50	DLBCL	Non-GCB	Thalamus	2020-08-21
300	Male	50	DLBCL	Non-GCB	Brainstem	2020-09-02
301	Female	50	DLBCL	NA	Frontal	2020-09-11
302	Female	50	DLBCL	Non-GCB	Temporal	2020-09-11
303	Male	41	DLBCL	Non-GCB	Fronto-temporal	2020-10-16
304	Male	50	DLBCL	GCB	Frontal	2020-10-21
305	Male	50	DLBCL	Non-GCB	Parietal	2020-11-11
306	Male	51	DLBCL	Non-GCB	Paracele	2020-11-13
307	Female	51	DLBCL	GCB	Frontal	2020-11-19
308	Female	51	DLBCL	Non-GCB	Brainstem	2021-02-04
309	Female	33	DLBCL	Non-GCB	Fourth ventricle	2021-02-23
310	Female	51	DLBCL	GCB	Callosum	2021-02-25
311	Male	34	DLBCL	GCB	Frontal	2021-03-17
312	Male	51	DLBCL	Non-GCB	Occipital	2021-03-23
313	Male	51	DLBCL	Non-GCB	Parieto-occipital	2021-03-30
314	Female	51	DLBCL	Non-GCB	Callosum	2021-04-07
315	Male	51	DLBCL	Non-GCB	Callosum	2021-04-08
316	Female	51	DLBCL	Non-GCB	Frontal	2021-04-19
317	Male	26	DLBCL	NA	Parietal	2021-05-19
318	Female	51	DLBCL	Non-GCB	Brainstem	2021-06-01
319	Male	51	DLBCL	Non-GCB	Occipital	2021-06-02
320	Female	51	DLBCL	Non-GCB	Fronto-parietal	2021-06-10
321	Male	51	DLBCL	Non-GCB	Frontal	2021-07-19
322	Male	52	DLBCL	NA	Frontal	2021-07-28
323	Male	52	DLBCL	NA	Paracele	2021-08-20
324	Male	52	DLBCL	Non-GCB	Frontal	2021-08-17
325	Female	52	DLBCL	Non-GCB	Cerebell	2021-10-13
326	Male	52	DLBCL	Non-GCB	Occipital	2021-10-20
327	Male	53	DLBCL	Non-GCB	Cerebell	2021-10-20
328	Female	53	DLBCL	Non-GCB	Parietal	2021-10-20
329	Female	53	DLBCL	Non-GCB	Frontal	2021-11-17
330	Male	53	DLBCL	Non-GCB	Parietal	2021-11-22
331	Female	53	DLBCL	NA	Thalamus	2021-11-24
332	Male	53	DLBCL	Non-GCB	Thalamus	2021-12-15
333	Male	53	DLBCL	NA	Occipital	2022-01-07
334	Male	53	DLBCL	NA	Brainstem	2022-01-14
335	Female	53	DLBCL	NA	Callosum	2022-01-17
336	Female	53	DLBCL	NA	Third ventricle	2022-01-29
337	Male	53	DLBCL	Non-GCB	Callosum	2022-02-16
338	Female	54	DLBCL	Non-GCB	Basal ganglia	2022-02-24
339	Female	54	DLBCL	NA	Frontal	2022-05-08
340	Female	54	DLBCL	NA	Cerebell	2016-05-18
341	Male	54	DLBCL	NA	Frontal	2016-06-07
342	Male	54	DLBCL	NA	Frontal	2016-07-04
343	Male	54	DLBCL	NA	Fourth ventricle	2016-08-01
344	Female	54	DLBCL	NA	Temporal	2016-08-31
345	Male	54	DLBCL	NA	Thalamus	2016-09-21
346	Male	54	DLBCL	NA	Temporal	2017-01-05
347	Male	54	DLBCL	NA	Basal ganglia	2017-02-07
348	Female	54	DLBCL	NA	Sellar region	2017-02-27
349	Male	54	DLBCL	NA	Frontal	2017-02-27
350	Male	54	DLBCL	NA	Basal ganglia	2017-04-28
351	Male	54	DLBCL	NA	Callosum	2017-05-03
352	Female	55	DLBCL	NA	Temporal	2017-05-09
353	Female	55	DLBCL	NA	Fronto-parietal	2017-05-10
354	Female	55	DLBCL	NA	Thalamus	2017-05-23
355	Female	55	DLBCL	NA	Callosum	2017-05-25
356	Female	55	DLBCL	NA	Basal ganglia	2017-05-23
357	Male	55	DLBCL	NA	Frontal	2017-06-08
358	Male	55	DLBCL	NA	Frontal	2017-06-16
359	Female	55	DLBCL	NA	Frontal	2017-07-06
360	Female	55	DLBCL	NA	Callosum	2017-07-20
361	Male	55	DLBCL	NA	Frontal	2017-08-11
362	Female	55	DLBCL	NA	Thalamus	2017-08-21
363	Female	55	DLBCL	NA	Frontal	2017-08-30
364	Male	55	DLBCL	NA	Temporal	2017-08-25
365	Female	55	DLBCL	NA	Paracele	2017-08-31
366	Male	55	DLBCL	NA	Fronto-temporal	2017-08-31
367	Female	55	DLBCL	NA	Parietal	2017-09-01
368	Male	55	DLBCL	NA	Frontal	2017-09-12
369	Female	55	DLBCL	NA	Frontal	2017-09-22
370	Female	55	DLBCL	NA	Temporal	2017-09-22
371	Male	56	DLBCL	NA	Callosum	2017-10-11
372	Male	56	DLBCL	NA	Cerebell	2017-10-26
373	Male	56	DLBCL	NA	Fronto-parietal	2017-11-30
374	Female	56	DLBCL	NA	Frontal	2018-01-05
375	Male	56	DLBCL	NA	Parietal	2018-01-05
376	Male	56	DLBCL	NA	Occipital	2018-01-16
377	Male	56	DLBCL	NA	Frontal	2018-08-13
378	Male	34	DLBCL	NA	Basal ganglia	2018-12-07
379	Female	56	DLBCL	Non-GCB	Frontal	2020-11-18
380	Female	56	DLBCL	NA	Paracele	2021-01-18
381	Female	56	DLBCL	Non-GCB	Frontal	2021-06-22
382	Female	56	DLBCL	Non-GCB	Cerebell	2021-08-16
383	Female	56	DLBCL	GCB	Frontal	2021-09-13
384	Male	57	DLBCL	GCB	Cerebell	2022-01-07
385	Female	57	DLBCL	Non-GCB	Basal ganglia	2018-10-19
386	Male	57	DLBCL	Non-GCB	Frontal	2018-10-23
387	Male	57	DLBCL	NA	Cerebell	2018-10-30
388	Male	57	DLBCL	NA	Frontal	2018-10-30
389	Male	57	DLBCL	NA	Thalamus	2018-11-07
390	Female	57	DLBCL	Non-GCB	Frontal	2018-11-07
391	Female	57	DLBCL	Non-GCB	Frontal	2018-12-07
392	Male	57	DLBCL	Non-GCB	Fronto-temporal	2018-12-13
393	Male	57	DLBCL	GCB	Temporal	2019-01-02
394	Female	57	DLBCL	Non-GCB	Cerebell，	2019-01-08
395	Male	57	DLBCL	Non-GCB	Frontal	2019-01-11
396	Male	57	DLBCL	GCB	Basal ganglia	2019-01-17
397	Male	58	DLBCL	Non-GCB	Temporal	2019-01-18
398	Female	58	DLBCL	Non-GCB	Cerebell	2019-01-22
399	Male	58	DLBCL	NA	Callosum	2019-01-31
400	Male	58	DLBCL	Non-GCB	Frontal	2019-01-29
401	Female	58	DLBCL	Non-GCB	Basal ganglia	2019-02-01
402	Male	58	DLBCL	Non-GCB	Frontal	2019-02-03
403	Male	58	DLBCL	Non-GCB	Temporal	2019-02-20
404	Male	58	DLBCL	Non-GCB	Callosum	2019-02-28
405	Male	58	DLBCL	Non-GCB	Cerebell	2019-03-05
406	Female	58	DLBCL	Non-GCB	Frontal	2019-03-08
407	Female	58	DLBCL	Non-GCB	Frontal	2019-03-08
408	Female	58	DLBCL	Non-GCB	Cerebell	2019-03-14
409	Female	58	DLBCL	Non-GCB	Callosum	2019-03-21
410	Female	58	DLBCL	Non-GCB	Basal ganglia	2019-03-28
411	Female	59	DLBCL	Non-GCB	Occipital	2019-03-28
412	Female	59	DLBCL	Non-GCB	Frontal	2019-04-01
413	Female	59	DLBCL	Non-GCB	Frontal	2019-04-01
414	Male	59	DLBCL	Non-GCB	Basal ganglia	2019-04-08
415	Male	59	DLBCL	Non-GCB	Sellar region	2019-04-09
416	Female	59	DLBCL	Non-GCB	Basal ganglia	2019-04-09
417	Male	59	DLBCL	Non-GCB	Frontal	2019-04-10
418	Male	59	DLBCL	Non-GCB	Thalamus	2019-04-12
419	Male	59	DLBCL	Non-GCB	Frontal	2019-04-17
420	Female	59	DLBCL	GCB	Basal ganglia	2019-04-22
421	Male	59	DLBCL	Non-GCB	Frontal	2019-04-22
422	Male	59	DLBCL	Non-GCB	Occipital	2019-04-23
423	Female	59	DLBCL	Non-GCB	Parieto-occipital	2019-04-23
424	Male	60	DLBCL	Non-GCB	Cerebell	2019-04-24
425	Female	60	DLBCL	Non-GCB	Frontal	2019-04-24
426	Male	60	DLBCL	Non-GCB	Thalamus	2019-04-26
427	Female	60	DLBCL	Non-GCB	Frontal	2019-05-05
428	Male	60	DLBCL	Non-GCB	Thalamus	2019-05-05
429	Male	60	DLBCL	Non-GCB	Basal ganglia	2019-05-05
430	Female	60	DLBCL	Non-GCB	Frontal	2019-05-05
431	Female	60	DLBCL	Non-GCB	Frontal	2019-05-06
432	Female	60	DLBCL	Non-GCB	Cerebell	2019-05-09
433	Female	60	DLBCL	Non-GCB	Callosum	2019-05-10
434	Female	60	DLBCL	Non-GCB	Frontal	2019-05-09
435	Male	35	DLBCL	Non-GCB	Frontal	2019-05-13
436	Male	60	DLBCL	Non-GCB	Basal ganglia	2019-05-15
437	Male	60	DLBCL	Non-GCB	Paracele	2019-05-15
438	Male	60	DLBCL	Non-GCB	Temporal	2019-05-16
439	Male	60	DLBCL	Non-GCB	Frontal	2019-05-20
440	Female	60	DLBCL	Non-GCB	Temporal	2019-05-20
441	Male	60	DLBCL	Non-GCB	Callosum	2019-05-21
442	Male	60	DLBCL	Non-GCB	Basal ganglia	2019-05-24
443	Female	60	DLBCL	Non-GCB	Frontal	2019-06-06
444	Female	60	DLBCL	Non-GCB	Brainstem	2019-06-06
445	Male	60	DLBCL	Non-GCB	Occipital	2019-06-14
446	Male	60	DLBCL	Non-GCB	Paracele	2019-06-18
447	Female	60	DLBCL	Non-GCB	Brainstem	2019-06-18
448	Female	32	DLBCL	Non-GCB	Frontal	2019-06-21
449	Female	61	DLBCL	Non-GCB	Frontal	2019-06-25
450	Female	61	DLBCL	Non-GCB	Occipital	2019-07-02
451	Female	61	DLBCL	Non-GCB	Cerebell	2019-07-02
452	Male	61	DLBCL	Non-GCB	Cerebell	2019-07-04
453	Male	61	DLBCL	Non-GCB	Basal ganglia	2019-07-11
454	Male	61	DLBCL	Non-GCB	Frontal	2019-07-15
455	Male	33	DLBCL	Non-GCB	Parietal	2019-07-25
456	Female	61	DLBCL	Non-GCB	Cerebell	2019-07-29
457	Male	61	DLBCL	Non-GCB	Callosum	2019-07-31
458	Female	61	DLBCL	Non-GCB	Cerebell	2019-08-06
459	Female	61	DLBCL	Non-GCB	Callosum	2019-08-08
460	Male	61	DLBCL	Non-GCB	Occipital	2019-08-08
461	Female	61	DLBCL	Non-GCB	Cerebell	2019-08-09
462	Male	61	DLBCL	GCB	Frontal	2019-08-16
463	Female	61	DLBCL	GCB	Frontal	2019-08-23
464	Female	61	DLBCL	Non-GCB	Thalamus	2019-08-28
465	Female	62	DLBCL	Non-GCB	Frontal	2019-08-29
466	Male	62	DLBCL	Non-GCB	Temporal	2019-09-04
467	Male	62	DLBCL	NA	Basal ganglia	2019-09-04
468	Female	62	DLBCL	Non-GCB	Occipital	2019-09-05
469	Male	62	DLBCL	Non-GCB	Frontal	2019-09-05
470	Female	62	DLBCL	Non-GCB	Cerebell	2019-09-06
471	Male	62	DLBCL	Non-GCB	Frontal	2019-09-06
472	Male	62	DLBCL	Non-GCB	Temporo-parietal	2019-09-11
473	Male	62	DLBCL	Non-GCB	Frontal	2019-09-19
474	Female	62	DLBCL	NA	Frontal	2019-09-24
475	Female	62	DLBCL	Non-GCB	Frontal	2019-09-25
476	Male	62	DLBCL	Non-GCB	Fronto-temporal	2019-09-26
477	Male	62	DLBCL	Non-GCB	Parietal	2019-09-26
478	Male	62	DLBCL	GCB	Thalamus	2019-09-30
479	Female	62	DLBCL	Non-GCB	Temporal	2019-10-09
480	Male	62	DLBCL	Non-GCB	Callosum	2019-10-09
481	Female	62	DLBCL	Non-GCB	Cerebell	2019-10-12
482	Female	62	DLBCL	Non-GCB	Basal ganglia	2019-10-12
483	Female	63	DLBCL	Non-GCB	Cerebell	2019-10-25
484	Female	63	DLBCL	Non-GCB	Paracele	2019-10-30
485	Male	63	DLBCL	Non-GCB	Temporal	2019-11-05
486	Male	63	DLBCL	Non-GCB	Occipital	2019-11-12
487	Female	63	DLBCL	Non-GCB	Third ventricle	2019-11-13
488	Female	63	DLBCL	Non-GCB	Frontal	2019-11-13
489	Female	63	DLBCL	Non-GCB	Temporal	2019-11-13
490	Female	63	DLBCL	GCB	Basal ganglia	2019-11-20
491	Male	63	DLBCL	GCB	Cerebell	2019-11-25
492	Female	63	DLBCL	NA	Frontal	2019-11-28
493	Female	37	DLBCL	GCB	Basal ganglia	2019-11-29
494	Male	63	DLBCL	Non-GCB	Sellar region	2019-12-05
495	Female	63	DLBCL	Non-GCB	Basal ganglia	2019-12-09
496	Female	63	DLBCL	Non-GCB	Parietal	2019-12-23
497	Male	63	DLBCL	Non-GCB	Basal ganglia	2019-12-27
498	Female	63	DLBCL	GCB	Sellar region	2020-01-10
499	Female	64	DLBCL	GCB	Basal ganglia	2020-01-19
500	Male	64	DLBCL	GCB	Parietal	2020-01-22
501	Male	64	DLBCL	Non-GCB	Occipital	2020-02-04
502	Male	64	DLBCL	NA	Cavernous sinus	2020-02-11
503	Female	64	DLBCL	NA	Callosum	2020-02-11
504	Male	64	DLBCL	Non-GCB	Brainstem	2020-03-13
505	Male	64	DLBCL	GCB	Paracele	2020-03-20
506	Male	64	DLBCL	Non-GCB	Frontal	2020-03-20
507	Male	64	DLBCL	Non-GCB	Frontal	2020-03-24
508	Female	64	DLBCL	Non-GCB	Temporal	2020-03-30
509	Female	64	DLBCL	Non-GCB	Occipital	2020-04-02
510	Male	64	DLBCL	Non-GCB	Frontal	2020-04-03
511	Female	38	DLBCL	Non-GCB	Frontal	2020-04-14
512	Male	64	DLBCL	GCB	Cerebell	2020-04-17
513	Female	64	DLBCL	Non-GCB	Cerebell	2020-04-23
514	Male	64	DLBCL	Non-GCB	Frontal	2020-04-24
515	Male	64	DLBCL	Non-GCB	Frontal	2020-05-08
516	Female	64	DLBCL	Non-GCB	Temporo-parietal	2020-05-19
517	Female	64	DLBCL	Non-GCB	Frontal	2020-05-20
518	Female	64	DLBCL	GCB	Basal ganglia	2020-05-21
519	Male	39	DLBCL	GCB	Frontal	2020-05-22
520	Male	64	DLBCL	NA	Frontal	2020-05-26
521	Female	64	DLBCL	Non-GCB	Callosum	2020-05-28
522	Male	64	DLBCL	Non-GCB	Temporal	2020-06-03
523	Male	64	DLBCL	Non-GCB	Temporo-parietal	2020-06-08
524	Female	64	DLBCL	Non-GCB	Basal ganglia	2020-06-08
525	Male	65	DLBCL	Non-GCB	Frontal	2020-06-08
526	Female	65	DLBCL	Non-GCB	Callosum	2020-06-11
527	Male	65	DLBCL	Non-GCB	Frontal	2020-06-11
528	Male	65	DLBCL	Non-GCB	Frontal	2020-06-11
529	Male	65	DLBCL	Non-GCB	Thalamus	2020-06-12
530	Male	65	DLBCL	Non-GCB	Cerebell	2020-06-12
531	Male	65	DLBCL	Non-GCB	Frontal	2020-06-12
532	Male	65	DLBCL	Non-GCB	Basal ganglia	2020-06-18
533	Male	65	DLBCL	Non-GCB	Callosum	2020-06-23
534	Male	65	DLBCL	Non-GCB	Frontal	2020-06-23
535	Female	65	DLBCL	Non-GCB	Basal ganglia	2020-06-24
536	Male	65	DLBCL	Non-GCB	Callosum	2020-07-02
537	Female	65	DLBCL	Non-GCB	Frontal	2020-07-03
538	Female	65	DLBCL	Non-GCB	Basal ganglia	2020-07-08
539	Male	65	DLBCL	Non-GCB	Frontal	2020-07-10
540	Female	65	DLBCL	Non-GCB	Basal ganglia	2020-07-14
541	Female	65	DLBCL	Non-GCB	Temporal	2020-07-16
542	Male	65	DLBCL	Non-GCB	Parieto-occipital	2020-07-23
543	Male	19	DLBCL	NA	Callosum	2020-07-30
544	Female	65	DLBCL	NA	Fronto-parietal	2020-07-30
545	Female	65	DLBCL	Non-GCB	Basal ganglia	2020-08-05
546	Male	66	DLBCL	Non-GCB	Temporal	2020-08-05
547	Male	66	DLBCL	Non-GCB	Callosum	2020-08-17
548	Female	66	DLBCL	Non-GCB	Brainstem	2020-08-25
549	Female	66	DLBCL	NA	Fronto-temporal	2020-08-26
550	Male	66	DLBCL	Non-GCB	Temporo-parietal	2020-08-28
551	Female	66	DLBCL	Non-GCB	Basal ganglia	2020-09-07
552	Female	66	DLBCL	Non-GCB	Basal ganglia	2020-09-11
553	Male	66	DLBCL	Non-GCB	Basal ganglia	2020-09-14
554	Male	66	DLBCL	Non-GCB	Temporal	2020-09-24
555	Female	31	DLBCL	Non-GCB	Paracele	2020-09-27
556	Male	66	DLBCL	Non-GCB	Callosum	2020-10-12
557	Male	66	DLBCL	Non-GCB	Frontal	2020-10-13
558	Male	66	DLBCL	Non-GCB	Thalamus	2020-10-14
559	Female	66	DLBCL	Non-GCB	Thalamus	2020-10-21
560	Male	66	DLBCL	Non-GCB	Occipital	2020-10-21
561	Male	66	DLBCL	Non-GCB	Frontal	2020-10-21
562	Male	66	DLBCL	Non-GCB	Thalamus	2020-10-23
563	Female	66	DLBCL	Non-GCB	FrontalParietal	2020-10-28
564	Female	66	DLBCL	Non-GCB	Paracele	2020-10-29
565	Male	66	DLBCL	Non-GCB	Frontal	2020-10-29
566	Female	66	DLBCL	GCB	Callosum	2020-11-05
567	Male	66	DLBCL	Non-GCB	Basal ganglia	2020-11-17
568	Male	66	DLBCL	Non-GCB	Fronto-parietal	2020-11-17
569	Female	66	DLBCL	Non-GCB	Parietal	2020-11-23
570	Female	66	DLBCL	GCB	Temporal	2020-11-20
571	Female	66	DLBCL	Non-GCB	Frontal	2020-11-26
572	Female	66	DLBCL	Non-GCB	Basal ganglia	2020-12-10
573	Female	66	DLBCL	Non-GCB	Thalamus	2020-12-14
574	Male	66	DLBCL	NA	Sellar region	2020-12-18
575	Male	39	DLBCL	Non-GCB	Basal ganglia	2020-12-17
576	Male	67	DLBCL	Non-GCB	Temporal	2020-12-23
577	Female	67	DLBCL		Frontal	2020-12-25
578	Female	67	DLBCL	Non-GCB	Cerebell	2020-12-23
579	Female	67	DLBCL	Non-GCB	Occipital	2020-12-24
580	Male	67	DLBCL	Non-GCB	Parietal	2020-12-28
581	Male	67	DLBCL	Non-GCB	Basal ganglia	2020-12-28
582	Female	67	DLBCL	Non-GCB	Paracele	2021-01-07
583	Male	67	DLBCL	Non-GCB	Thalamus	2021-01-07
584	Male	67	DLBCL	NA	Brainstem	2021-01-11
585	Male	67	DLBCL	Non-GCB	Frontal	2021-01-15
586	Female	67	DLBCL	Non-GCB	Callosum	2021-01-19
587	Female	67	DLBCL	Non-GCB	Callosum	2021-01-19
588	Female	67	DLBCL	Non-GCB	Brainstem	2021-01-22
589	Male	67	DLBCL	Non-GCB	Occipital	2021-01-27
590	Female	67	DLBCL	Non-GCB	Basal ganglia	2021-02-08
591	Male	67	DLBCL	Non-GCB	Thalamus	2021-02-09
592	Female	67	DLBCL	Non-GCB	Frontal	2021-02-09
593	Female	67	DLBCL	Non-GCB	Frontal	2021-02-18
594	Male	67	DLBCL	Non-GCB	Temporal	2021-02-09
595	Male	67	DLBCL	Non-GCB	Frontal	2021-03-04
596	Male	67	DLBCL	Non-GCB	Thalamus	2021-03-11
597	Male	67	DLBCL	Non-GCB	Cerebell	2021-03-15
598	Female	67	DLBCL	Non-GCB	Temporo-occipital	2021-03-15
599	Male	67	DLBCL	NA	Basal ganglia	2021-03-17
600	Male	68	DLBCL	Non-GCB	Basal ganglia	2021-03-18
601	Male	68	DLBCL	Non-GCB	Thalamus	2021-03-19
602	Male	68	DLBCL	Non-GCB	Frontal	2021-03-25
603	Male	68	DLBCL	Non-GCB	Frontal	2021-03-29
604	Male	68	DLBCL	Non-GCB	Sellar region	2021-03-31
605	Male	68	DLBCL	NA	Cerebell	2021-04-01
606	Male	68	DLBCL	NA	Cerebell	2021-04-06
607	Female	68	DLBCL	GCB	Frontal	2021-04-07
608	Female	68	DLBCL	NA	Frontal	2021-04-07
609	Female	68	DLBCL	Non-GCB	Frontal	2021-04-14
610	Male	68	DLBCL	Non-GCB	Callosum	2021-04-14
611	Male	26	DLBCL	Non-GCB	Basal ganglia	2021-04-15
612	Male	68	DLBCL	GCB	Frontal	2021-04-20
613	Female	68	DLBCL	Non-GCB	Thalamus	2021-04-20
614	Female	68	DLBCL	Non-GCB	Thalamus	2021-04-21
615	Male	68	DLBCL	Non-GCB	Thalamus	2021-04-21
616	Female	69	DLBCL	Non-GCB	Callosum	2021-04-21
617	Male	69	DLBCL	Non-GCB	Frontal	2021-04-21
618	Male	69	DLBCL	GCB	Parietal	2021-04-23
619	Female	69	DLBCL	GCB	Hypothalamus	2021-04-25
620	Male	32	DLBCL	GCB	Frontal	2021-04-26
621	Male	69	DLBCL	NA	Basal ganglia	2021-04-28
622	Female	69	DLBCL	NA	Frontal	2021-04-30
623	Male	69	DLBCL	GCB	Brainstem	2021-04-30
624	Female	69	DLBCL	Non-GCB	Sellar region	2021-04-30
625	Male	69	DLBCL	NA	Frontal	2021-05-07
626	Female	69	DLBCL	Non-GCB	Basal ganglia	2021-05-07
627	Male	69	DLBCL	Non-GCB	Basal ganglia	2021-05-12
628	Male	69	DLBCL	NA	Callosum	2021-05-12
629	Female	69	DLBCL	Non-GCB	Sellar region	2021-05-19
630	Male	69	DLBCL	Non-GCB	Cerebell	2021-05-21
631	Female	69	DLBCL	NA	Thalamus	2021-05-25
632	Male	69	DLBCL	Non-GCB	Thalamus	2021-05-26
633	Male	70	DLBCL	NA	Thalamus	2021-05-26
634	Female	70	DLBCL	NA	Thalamus	2021-05-31
635	Male	70	DLBCL	NA	Frontal	2021-05-31
636	Male	70	DLBCL	NA	Callosum	2021-06-02
637	Male	70	DLBCL	Non-GCB	Temporal	2021-06-11
638	Male	70	DLBCL	NA	Brainstem	2021-06-15
639	Male	70	DLBCL	NA	Frontal	2021-06-15
640	Female	70	DLBCL	Non-GCB	Basal ganglia	2021-06-16
641	Female	70	DLBCL	NA	Frontal	2021-06-15
642	Female	70	DLBCL	NA	Frontal	2021-07-01
643	Female	70	DLBCL	GCB	Callosum	2021-07-06
644	Female	70	DLBCL	Non-GCB	Fronto-parietal	2021-07-07
645	Male	70	DLBCL	Non-GCB	Basal ganglia	2021-07-08
646	Male	71	DLBCL	GCB	Occipital	2021-07-08
647	Male	71	DLBCL	NA	Parietal	2021-07-23
648	Male	71	DLBCL	GCB	Basal ganglia	2021-07-26
649	Male	71	DLBCL	Non-GCB	Callosum	2021-08-03
650	Male	71	DLBCL	Non-GCB	Basal ganglia	2021-08-06
651	Male	71	DLBCL	GCB	Basal ganglia	2021-08-10
652	Male	71	DLBCL	Non-GCB	Temporal	2021-08-13
653	Female	71	DLBCL	Non-GCB	Basal ganglia	2021-08-17
654	Male	71	DLBCL	Non-GCB	Brainstem	2021-08-20
655	Female	71	DLBCL	Non-GCB	Fronto-temporal	2021-08-30
656	Male	71	DLBCL	Non-GCB	Parietal	2021-08-31
657	Female	71	DLBCL	Non-GCB	Frontal	2021-09-03
658	Female	71	DLBCL	GCB	Cerebell	2021-09-06
659	Male	71	DLBCL	GCB	Thalamus	2021-09-14
660	Male	71	DLBCL	Non-GCB	Basal ganglia	2021-09-26
661	Male	71	DLBCL	GCB	Temporal	2021-09-30
662	Female	71	DLBCL	GCB	Basal ganglia	2021-10-08
663	Female	71	DLBCL	NA	Frontal	2021-10-09
664	Female	72	DLBCL	GCB	Cerebell	2021-10-12
665	Female	72	DLBCL	Non-GCB	Basal ganglia	2021-10-12
666	Female	72	DLBCL	Non-GCB	Parietal	2021-10-14
667	Female	72	DLBCL	Non-GCB	Frontal	2021-10-15
668	Male	72	DLBCL	Non-GCB	Thalamus	2021-10-20
669	Female	72	DLBCL	GCB	Frontal	2021-10-21
670	Male	72	DLBCL	Non-GCB	Frontal	2021-10-26
671	Female	73	DLBCL	GCB	Basal ganglia	2021-10-29
672	Male	73	DLBCL	GCB	Occipital	2021-11-01
673	Female	73	DLBCL	NA	Third ventricle	2021-11-02
674	Male	73	DLBCL	Non-GCB	Callosum	2021-11-05
675	Female	73	DLBCL	Non-GCB	Frontal	2021-11-05
676	Male	73	DLBCL	GCB	Parieto-occipital	2021-11-08
677	Male	73	DLBCL	Non-GCB	Temporal	2021-11-15
678	Female	73	DLBCL	Non-GCB	Frontal	2021-11-16
679	Female	73	DLBCL	Non-GCB	Frontal	2021-11-16
680	Female	74	DLBCL	GCB	Thalamus	2021-11-18
681	Female	74	DLBCL	Non-GCB	Frontal	2021-11-24
682	Male	74	DLBCL	Non-GCB	Frontal	2021-11-24
683	Male	74	DLBCL	Non-GCB	Cerebell	2021-11-24
684	Female	74	DLBCL	GCB	Temporal	2021-12-01
685	Female	74	DLBCL	Non-GCB	Basal ganglia	2021-12-07
686	Female	74	DLBCL	GCB	Callosum	2021-12-09
687	Male	74	DLBCL		Basal ganglia	2021-12-10
688	Female	75	DLBCL	Non-GCB	Parietal	2021-12-24
689	Female	75	DLBCL	GCB	Callosum	2021-12-27
690	Male	75	DLBCL	Non-GCB	Callosum	2022-01-05
691	Female	75	DLBCL	Non-GCB	Frontal	2022-01-06
692	Male	75	DLBCL	GCB	Parieto-occipital	2022-01-06
693	Female	76	DLBCL	Non-GCB	Temporal	2022-01-06
694	Male	76	DLBCL	NA	Occipital	2022-01-25
695	Female	76	DLBCL	Non-GCB	Basal ganglia	2022-01-12
696	Female	76	DLBCL	GCB	Thalamus	2022-01-21
697	Female	76	DLBCL	Non-GCB	Temporal	2022-01-24
698	Female	76	DLBCL	Non-GCB	Paracele	2022-01-24
699	Male	77	DLBCL	NA	Basal ganglia	2022-01-26
700	Male	77	DLBCL	GCB	Basal ganglia	2022-01-24
701	Female	77	DLBCL	Non-GCB	Callosum	2022-01-27
702	Male	77	DLBCL	Non-GCB	Basal ganglia	2022-01-30
703	Male	78	DLBCL	NA	Brainstem	2022-02-22
704	Female	78	DLBCL	NA	Fronto-parietal	2022-02-22
705	Female	78	DLBCL	GCB	Basal ganglia	2022-03-16
706	Male	79	DLBCL	NA	Temporal	2022-03-16
707	Female	79	DLBCL	Non-GCB	Callosum	2022-03-18
708	Female	7	DLBCL	NA	Basal ganglia	2022-03-22
709	Female	80	DLBCL	NA	Cerebell	2022-03-25
710	Female	80	DLBCL	NA	Frontal	2022-03-29
711	Male	82	DLBCL	NA	Basal ganglia	2022-04-22
712	Female	82	DLBCL	Non-GCB	Parietal	2022-04-29
713	Female	83	DLBCL	Non-GCB	Basal ganglia	2022-05-05
714	Male	83	DLBCL	NA	Frontal	2022-05-05
715	Male	84	DLBCL	NA	Temporal	2022-05-18
716	Female	88	DLBCL	GCB	Frontal	2022-05-21
717	Male	51	DLBCL	Non-GCB	Occipital	2022-09-07
718	Male	77	DLBCL	Non-GCB	Cerebell	2022-10-11
719	Female	61	DLBCL	Non-GCB	Basal ganglia	2022-02-22
720	Female	68	DLBCL	NA	Frontal	2022-05-18
721	Male	74	DLBCL	NA	Frontal	2022-07-14
722	Male	65	DLBCL	GCB	Occipital	2022-01-29
723	Male	73	DLBCL	Non-GCB	Callosum	2022-02-14
724	Male	67	DLBCL	NA	Callosum	2022-02-21
725	Female	63	DLBCL	NA	Frontal	2022-04-30
726	Male	66	DLBCL	Non-GCB	Frontal	2022-10-25
727	Female	76	DLBCL	NA	Frontal	2022-12-02
728	Male	74	DLBCL	Non-GCB	Fourth ventricle	2022-12-12
729	Female	41	DLBCL	Non-GCB	Cerebell	2022-12-12
730	Female	62	DLBCL	Non-GCB	Cerebell	2022-06-13
731	Male	62	DLBCL	NA	Frontal	2022-09-05
732	Male	39	DLBCL	NA	Temporal	2023-04-11
733	Male	49	DLBCL	Non-GCB	Temporal	2023-07-19
734	Female	61	DLBCL	Non-GCB	Frontal	2023-02-14
735	Male	52	DLBCL	Non-GCB	Frontal	2023-04-07
736	Female	60	DLBCL	Non-GCB	Basal ganglia	2023-04-13
737	Female	57	DLBCL	Non-GCB	Cerebell	2023-07-04
738	Female	54	DLBCL	Non-GCB	Callosum	2022-07-18
739	Male	58	DLBCL	GCB	Frontal	2022-07-28
740	Female	66	DLBCL	NA	Thalamus	2022-09-27
741	Male	50	DLBCL	NA	Frontal	2022-10-28
742	Male	65	DLBCL	GCB	Gyrus cinguli	2023-08-22
743	Female	68	DLBCL	Non-GCB	Temporal	2023-09-28
744	Female	69	DLBCL	Non-GCB	Frontal	2023-11-08
745	Male	51	DLBCL	GCB	Callosum	2023-08-11
746	Female	64	DLBCL	NA	Parietal	2023-10-27
747	Female	77	DLBCL	Non-GCB	Basal ganglia	2023-11-02
748	Male	74	DLBCL	Non-GCB	Cerebell	2023-11-23
749	Male	71	DLBCL	NA	Occipital	2021-12-29
750	Female	39	DLBCL	GCB	Frontal	2022-06-27
751	Female	51	DLBCL	GCB	Thalamus	2022-09-26
752	Male	76	DLBCL	Non-GCB	Thalamus	2022-11-02
753	Female	69	DLBCL	NA	Frontal	2022-11-03
754	Male	60	DLBCL	NA	Frontal	2022-11-11
755	Female	71	DLBCL	Non-GCB	Cerebell	2023-04-20
756	Female	59	DLBCL	NA	Basal ganglia	2023-11-13
757	Male	51	DLBCL	Non-GCB	Frontal	2023-11-21
758	Female	64	DLBCL	Non-GCB	Cerebell	2023-12-01
759	Male	54	DLBCL	Non-GCB	Callosum	2024-02-04
760	Male	48	DLBCL	Non-GCB	Thalamus	2024-02-07
761	Female	53	DLBCL	NA	Frontal	2024-03-13
762	Female	75	DLBCL	Non-GCB	Occipital	2024-03-18
763	Male	45	DLBCL	Non-GCB	Basal ganglia	2022-01-10
764	Male	68	DLBCL	NA	Frontal	2022-08-31
765	Female	75	DLBCL	NA	Parietal	2022-11-10
766	Male	34	DLBCL	NA	Frontal	2023-07-11
767	Female	53	DLBCL	Non-GCB	Thalamus	2023-07-19
768	Female	81	DLBCL	Non-GCB	Thalamus	2023-07-26
769	Female	63	DLBCL	GCB	Third ventricle	2023-12-05
770	Female	64	DLBCL	Non-GCB	Frontal	2023-12-26
771	Female	56	DLBCL	Non-GCB	Basal ganglia	2024-03-13
772	Male	53	DLBCL	GCB	Parietal	2022-11-16
773	Male	47	DLBCL	NA	Frontal	2023-02-28
774	Male	80	DLBCL	Non-GCB	Cerebell	2023-02-28
775	Female	78	DLBCL	GCB	Frontal	2023-03-06
776	Male	67	DLBCL	Non-GCB	Temporal	2023-09-13
777	Female	81	DLBCL	Non-GCB	Frontal	2023-12-13
778	Female	63	DLBCL	Non-GCB	Frontal	2024-04-24
779	Female	74	DLBCL	Non-GCB	Frontal	2024-07-09
780	Male	58	DLBCL	GCB	Thalamus	2024-08-09
781	Female	75	DLBCL	Non-GCB	Thalamus	2024-09-09
782	Male	62	DLBCL	GCB	Thalamus	2024-09-14
783	Female	49	DLBCL	GCB	Frontal	2023-02-14
784	Male	66	DLBCL	Non-GCB	Temporal	2023-04-04
785	Female	69	DLBCL	Non-GCB	Parietal	2023-05-06
786	Male	53	DLBCL	Non-GCB	Parieto-occipital	2023-05-15
787	Female	50	DLBCL	NA	Occipital	2023-05-15
788	Male	77	DLBCL	Non-GCB	Cerebell	2023-08-01
789	Female	65	DLBCL	Non-GCB	Temporal	2023-08-02
790	Male	59	DLBCL	Non-GCB	Cerebell	2023-08-22
791	Female	60	DLBCL	Non-GCB	Basal ganglia	2024-06-19
792	Male	59	DLBCL	GCB	Parietal	2024-07-03
793	Male	60	DLBCL	Non-GCB	Fronto-parietal	2024-07-16
794	Female	60	DLBCL	GCB	Paracele	2024-12-09
795	Male	19	DLBCL	GCB	Cerebell	2024-03-18
796	Male	76	DLBCL	NA	Basal ganglia	2024-07-02
797	Male	65	DLBCL	Non-GCB	Fronto-temporal	2024-08-13
798	Female	59	DLBCL	Non-GCB	Parietal	2023-06-27
799	Male	74	DLBCL	Non-GCB	Callosum	2023-07-03
800	Female	70	DLBCL	Non-GCB	Fronto-temporal	2023-09-04
801	Male	76	DLBCL	Non-GCB	Temporal	2024-09-27
802	Male	59	DLBCL	GCB	Parietal	2024-10-21
803	Male	75	DLBCL	NA	Cerebell	2025-02-25
804	Male	73	DLBCL	Non-GCB	Parietal	2024-08-16
805	Female	52	DLBCL	GCB	Frontal	2024-09-25
806	Male	57	DLBCL	Non-GCB	Brainstem	2025-01-20
807	Male	59	DLBCL	Non-GCB	Frontal	2025-03-05
808	Male	73	DLBCL	Non-GCB	Cerebell	2023-10-07
809	Male	62	DLBCL	Non-GCB	Frontal	2023-10-08
810	Male	67	DLBCL	Non-GCB	Temporal	2023-10-20
811	Male	75	DLBCL	Non-GCB	Parietal	2023-12-20
812	Male	60	DLBCL	Non-GCB	Thalamus、Brainstem	2023-12-22
813	Female	62	DLBCL	Non-GCB	Brainstem、Cerebell	2023-12-25
814	Male	73	DLBCL	NA	Brainstem	2022-01-07
815	Female	70	DLBCL	NA	Third ventricle	2022-01-27
816	Male	65	DLBCL	Non-GCB	Frontal	2022-06-02
817	Male	39	DLBCL	NA	Third ventricle	2023-08-24
818	Male	45	DLBCL	Non-GCB	Frontal	2023-12-11
819	Male	66	DLBCL	Non-GCB	Parietal	2024-03-27
820	Male	60	DLBCL	Non-GCB	Callosum	2024-01-17
821	Male	72	DLBCL	NA	Insular lobe	2024-01-31
822	Female	56	DLBCL	Non-GCB	Frontal	2024-03-25
823	Male	76	DLBCL	Non-GCB	Thalamus	2024-04-02
824	Female	58	DLBCL	Non-GCB	Frontal	2024-04-07
825	Male	59	DLBCL	Non-GCB	Frontal	2024-05-15
826	Male	71	DLBCL	GCB	Callosum	2024-05-24
827	Male	53	DLBCL	NA	Gyrus cinguli	2024-07-10
828	Male	64	DLBCL	Non-GCB	Occipital	2024-11-21
829	Female	69	DLBCL	Non-GCB	Parietal	2025-02-12
830	Male	62	DLBCL	Non-GCB	Frontal	2025-03-03
831	Female	68	DLBCL	Non-GCB	Frontal	2022-06-07
832	Female	52	DLBCL	NA	Frontal	2022-09-19
833	Male	66	DLBCL	Non-GCB	Cerebell	2022-10-27
834	Male	57	DLBCL	Non-GCB	Frontal	2022-11-22
835	Male	78	DLBCL	NA	Frontal、Basal ganglia	2022-11-25
836	Female	66	DLBCL	GCB	Basal ganglia	2023-01-05
837	Male	49	DLBCL	GCB	Brainstem	2023-06-08
838	Male	53	DLBCL	NA	Frontal	2023-06-14
839	Male	59	DLBCL	Non-GCB	Brainstem	2024-05-27
840	Female	55	DLBCL	GCB	Cerebell	2024-06-03
841	Male	40	DLBCL	NA	Cerebell	2024-07-18
842	Male	69	DLBCL	GCB	Frontal	2024-08-06
843	Male	66	DLBCL	Non-GCB	Frontal	2023-07-11
844	Male	65	DLBCL	GCB	Frontal	2023-08-15
845	Male	73	DLBCL	Non-GCB	Temporal	2023-08-22
846	Female	64	DLBCL	NA	Cerebell	2023-10-23
847	Male	53	DLBCL	Non-GCB	Thalamus	2023-10-24
848	Male	62	DLBCL	Non-GCB	Parieto-occipital	2023-11-01
849	Male	61	DLBCL	GCB	Occipital	2023-12-11
850	Female	48	DLBCL	Non-GCB	Fronto-parietal	2024-10-14
851	Female	58	DLBCL	NA	Frontal	2024-12-04
852	Male	61	DLBCL	GCB	Thalamus	2024-12-25
853	Female	69	DLBCL	GCB	Fronto-parietal	2023-12-14
854	Male	66	DLBCL	Non-GCB	Thalamus	2023-12-19
855	Male	53	DLBCL	Non-GCB	Frontal	2023-12-21
856	Female	56	DLBCL	GCB	Thalamus	2024-01-15
857	Female	75	DLBCL	GCB	Thalamus	2024-01-18
858	Female	75	DLBCL	Non-GCB	Basal ganglia	2024-01-23
859	Female	51	DLBCL	NA	Fronto-parietal	2024-03-26
860	Male	46	DLBCL	Non-GCB	Temporal	2024-05-14
861	Female	80	DLBCL	GCB	Temporal	2024-05-31
862	Female	63	DLBCL	Non-GCB	Basal ganglia	2024-07-24
863	Female	75	DLBCL	Non-GCB	Temporal	2024-09-25
864	Female	59	DLBCL	GCB	Parietal	2025-01-16
865	Female	68	DLBCL	Non-GCB	Basal ganglia	2025-02-11
866	Male	75	DLBCL	Non-GCB	Brainstem	2025-03-21
867	Male	64	DLBCL	Non-GCB	Basal ganglia	2024-12-17
868	Female	56	DLBCL	GCB	Fronto-parietal	2025-02-12
869	Male	75	DLBCL	NA	Cerebell	2025-02-25
870	Male	56	DLBCL	GCB	Cerebell	2022-01-04
871	Male	59	DLBCL	NA	Basal ganglia	2022-02-11
872	Male	72	DLBCL	GCB	Frontal	2025-03-20
873	Female	64	DLBCL	Non-GCB	Parietal	2025-04-09
874	Male	57	DLBCL	Non-GCB	Frontal	2025-04-28
875	Female	68	DLBCL	Non-GCB	Temporal	2025-03-28
876	Female	77	DLBCL	Non-GCB	Callosum	2025-04-01
877	Male	72	DLBCL	NA	Callosum	2022-07-28
878	Male	63	DLBCL	NA	Third ventricle	2022-08-12
879	Male	67	DLBCL	NA	Temporal	2022-03-02
880	Male	70	DLBCL	NA	Parietal	2022-09-28
881	Female	64	DLBCL	NA	Parietal	2022-10-11
882	Male	54	DLBCL	Non-GCB	Frontal	2025-03-03
883	Male	35	DLBCL	GCB	Temporal	2025-04-18
884	Male	54	DLBCL	NA	Basal ganglia	2022-02-10
885	Female	73	DLBCL	NA	Frontal	2022-11-07
886	Female	58	DLBCL	NA	Frontal	2022-09-30
887	Female	53	DLBCL	NA	Frontal	2022-11-11
888	Male	66	DLBCL	NA	Parietal	2022-11-08
889	Male	68	DLBCL	NA	Cerebell	2022-12-09
890	Female	62	DLBCL	NA	Basal ganglia	2023-02-15
891	Female	36	DLBCL	Non-GCB	Callosum	2023-02-28
892	Female	51	DLBCL	NA	Frontal	2023-03-06
893	Male	67	DLBCL	NA	Cerebell	2023-01-10
894	Female	63	DLBCL	NA	Frontal	2023-01-17
895	Male	59	DLBCL	NA	Occipital	2022-11-29
896	Female	73	DLBCL	NA	Fronto-parietal	2023-01-10
897	Male	44	DLBCL	NA	Cerebell	2023-04-19
898	Female	50	DLBCL	NA	Basal ganglia	2022-11-22
899	Female	36	DLBCL	NA	Parieto-occipital	2023-04-10
900	Male	54	DLBCL	NA	Temporal	2023-05-05
901	Male	58	DLBCL	NA	Frontal	2022-10-21
902	Female	40	DLBCL	NA	Basal ganglia	2022-12-06
903	Male	46	DLBCL	NA	Fronto-parietal	2023-05-06
904	Female	72	DLBCL	NA	Paracele	2022-10-18
905	Male	48	DLBCL	NA	Thalamus	2023-01-30
906	Female	47	DLBCL	NA	Frontal	2023-04-11
907	Male	59	DLBCL	NA	Frontal-parietal	2023-05-24
908	Female	74	DLBCL	NA	Basal ganglia	2023-05-24
909	Male	65	DLBCL	NA	Cerebell	2023-05-31
910	Female	65	DLBCL	NA	Frontal	2023-08-10
911	Male	66	DLBCL	NA	Frontal	2023-10-13
912	Female	66	DLBCL	NA	Frontal	2023-07-13
913	Male	63	DLBCL	NA	Thalamus	2023-07-24
914	Female	50	DLBCL	NA	Fronto-temporal	2023-10-17
915	Female	50	DLBCL		Fronto-temporal	2023-10-23
916	Female	61	DLBCL	NA	Frontal	2023-06-12
917	Female	65	DLBCL	NA	Paracele	2023-12-05
918	Male	73	DLBCL	NA	Parieto-occipital	2023-12-11
919	Male	70	DLBCL	NA	Temporal	2023-11-22
920	Female	55	DLBCL	NA	Thalamus	2024-01-03
921	Male	74	DLBCL	NA	Occipital	2024-02-21
922	Male	58	DLBCL	NA	Callosum	2023-04-19
923	Female	52	DLBCL	NA	Basal ganglia	2024-01-05
924	Female	66	DLBCL	NA	Thalamus	2024-01-09
925	Female	75	DLBCL	NA	Frontal	2023-12-19
926	Female	44	DLBCL	NA	Frontal	2024-04-24
927	Male	24	DLBCL	Non-GCB	Temporal	2024-04-24
928	Male	68	DLBCL	NA	Temporal	2023-10-08
929	Male	70	DLBCL	NA	Frontal	2023-12-19
930	Female	38	DLBCL	NA	Thalamus	2024-04-09
931	Female	55	DLBCL	NA	Basal ganglia	2024-06-14
932	Male	79	DLBCL	NA	Temporal	2024-06-04
933	Female	43	DLBCL	NA	Frontal	2024-06-19
934	Male	65	DLBCL	NA	Frontal	2024-06-25
935	Female	74	DLBCL	NA	Frontal	2024-07-30
936	Male	60	DLBCL	NA	Cerebell	2024-02-20
937	Male	67	DLBCL	NA	Fronto-temporal	2024-03-25
938	Female	61	DLBCL	NA	Frontal	2024-05-20
939	Female	64	DLBCL	NA	Paracele	2024-08-28
940	Male	72	DLBCL	NA	Fronto-parietal	2024-08-06
941	Male	71	DLBCL	NA	Parietal	2024-08-26
942	Male	59	DLBCL	NA	Paracele	2024-09-02
943	Female	68	DLBCL	NA	Fronto-temporal	2024-05-09
944	Female	61	DLBCL	NA	Cavernous sinus	2024-09-14
945	Female	63	DLBCL	NA	Cerebell	2024-01-16
946	Male	58	DLBCL	NA	Basal ganglia	2024-02-26
947	Female	74	DLBCL	NA	Frontal	2024-08-05
948	Male	73	DLBCL	NA	Frontal、Callosum	2024-11-28
949	Male	68	DLBCL	NA	Basal ganglia	2024-02-27
950	Male	73	DLBCL	NA	Fronto-parietal	2024-06-25
951	Male	67	DLBCL	NA	Frontal	2024-11-08
952	Female	72	DLBCL	NA	Fronto-temporal	2024-12-09
953	Male	49	DLBCL	NA	Frontal	2024-12-18
954	Male	34	DLBCL	NA	Parietal	2025-01-03
955	Male	60	DLBCL	Non-GCB	Frontal	2025-02-21
956	Female	57	DLBCL	Non-GCB	Parietal	2025-02-25
957	Female	61	DLBCL	Non-GCB	Frontal	2025-03-31
958	Female	46	DLBCL	Non-GCB	Temporal	2025-03-12
959	Male	55	DLBCL	Non-GCB	Frontal	2025-04-11
960	Male	68	DLBCL	Non-GCB	Parieto-occipital	2025-04-16
961	Male	59	DLBCL	Non-GCB	Frontal	2025-04-30
962	Male	65	DLBCL	Non-GCB	Frontal	2025-03-03
963	Male	58	DLBCL	Non-GCB	Occipital	2025-03-12
964	Female	65	DLBCL	Non-GCB	Frontal	2025-01-22
965	Male	70	DLBCL	Non-GCB	Parietal	2025-02-24
966	Female	60	DLBCL	Non-GCB	Parietal	2022-04-22
967	Female	44	DLBCL	Non-GCB	Basal ganglia	2022-01-06
968	Male	68	DLBCL	GCB	Basal ganglia	2022-01-20
969	Female	50	DLBCL	GCB	Basal ganglia	2022-03-10
970	Female	68	DLBCL	NA	Cerebell	2022-03-21
971	Male	64	DLBCL	NA	Frontal	2022-05-04
972	Female	64	DLBCL	Non-GCB	Callosum	2022-05-31
973	Male	61	DLBCL	Non-GCB	Paracele	2022-06-08
974	Female	63	DLBCL	Non-GCB	Frontal	2021-12-28
975	Female	40	DLBCL	Non-GCB	Temporal	2021-12-29
976	Female	70	DLBCL	Non-GCB	Temporal	2022-01-14
977	Male	47	DLBCL	Non-GCB	Basal ganglia	2022-01-26
978	Female	66	DLBCL	NA	Fronto-parietal	2022-02-16
979	Female	51	DLBCL	NA	Basal ganglia	2022-03-16
980	Male	64	DLBCL	NA	Basal ganglia	2022-03-29
981	Female	67	DLBCL	Non-GCB	Basal ganglia	2022-05-04
982	Male	43	DLBCL	NA	Temporal	2022-05-13
983	Female	71	DLBCL	Non-GCB	Frontal	2022-08-01
984	Male	65	DLBCL	GCB	Basal ganglia	2022-08-04
985	Male	68	DLBCL	Non-GCB	Cerebell	2022-09-01
986	Male	73	DLBCL	Non-GCB	Basal ganglia	2022-09-09
987	Male	67	DLBCL	NA	Occipital	2022-01-05
988	Female	69	DLBCL	GCB	Frontal	2022-01-11
989	Male	53	DLBCL	NA	Basal ganglia	2022-01-20
990	Male	62	DLBCL	NA	Brainstem	2022-02-15
991	Female	76	DLBCL	NA	Frontal	2022-05-17
992	Male	73	DLBCL	Non-GCB	Frontal	2022-06-06
993	Female	80	DLBCL	Non-GCB	Frontal	2022-06-16
994	Female	41	DLBCL	NA	Frontal	2022-06-30
995	Female	51	DLBCL	NA	Paracele	2022-06-14
996	Male	66	DLBCL	Non-GCB	Temporal	2022-06-14
997	Female	64	DLBCL	Non-GCB	Frontal	2022-07-06
998	Female	53	DLBCL	Non-GCB	Parietal	2022-07-08
999	Male	66	DLBCL	Non-GCB	Temporal	2022-07-14
1000	Male	42	DLBCL	Non-GCB	Thalamus	2022-07-19
1001	Male	58	DLBCL	GCB	Frontal	2022-07-27
1002	Female	43	DLBCL	Non-GCB	Frontal	2022-07-29
1003	Male	63	DLBCL	Non-GCB	Temporal	2022-08-01
1004	Female	61	DLBCL	Non-GCB	Basal ganglia	2022-08-23
1005	Female	48	DLBCL	Non-GCB	Basal ganglia	2022-08-26
1006	Female	58	DLBCL	Non-GCB	Fronto-parietal	2022-09-07
1007	Female	66	DLBCL	Non-GCB	Frontal	2022-09-20
1008	Female	35	DLBCL	Non-GCB	Temporal	2022-09-26
1009	Female	73	DLBCL	NA	Frontal	2022-10-13
1010	Male	61	DLBCL	NA	Frontal	2022-10-14
1011	Female	65	DLBCL	Non-GCB	Occipital	2022-12-06
1012	Male	58	DLBCL	Non-GCB	Frontal	2022-12-15
1013	Female	60	DLBCL	Non-GCB	Thalamus	2023-01-10
1014	Male	66	DLBCL	NA	Frontal	2023-01-18
1015	Female	68	DLBCL	Non-GCB	Parieto-occipital	2023-04-13
1016	Male	66	DLBCL	Non-GCB	Basal ganglia	2023-04-20
1017	Male	56	DLBCL	NA	Occipital	2023-05-06
1018	Female	59	DLBCL	NA	Cerebell	2023-05-31
1019	Male	69	DLBCL	NA	Frontal	2023-06-12
1020	Male	53	DLBCL	NA	Callosum、Thalamus	2023-06-15
1021	Male	65	DLBCL	Non-GCB	Frontal	2023-06-21
1022	Female	43	DLBCL	GCB	Temporal	2023-07-05
1023	Male	65	DLBCL	Non-GCB	Frontal	2023-07-12
1024	Male	67	DLBCL	Non-GCB	Frontal	2023-07-31
1025	Female	28	DLBCL	NA	Temporal	2023-08-16
1026	Female	60	DLBCL	GCB	Temporal	2023-09-06
1027	Male	75	DLBCL	GCB	Temporal	2023-10-11
1028	Male	72	DLBCL	Non-GCB	Frontal1	2023-10-18
1029	Female	47	DLBCL	Non-GCB	Frontal	2023-10-25
1030	Male	65	DLBCL	Non-GCB	Frontal	2023-10-31
1031	Female	58	DLBCL	GCB	Temporal	2023-11-02
1032	Male	54	DLBCL	Non-GCB	Temporal	2023-11-24
1033	Male	55	DLBCL	Non-GCB	Temporo-parietal	2023-12-25
1034	Male	60	DLBCL	GCB	Callosum	2023-12-26
1035	Female	69	DLBCL	Non-GCB	Fronto-parietal	2024-01-02
1036	Female	79	DLBCL	Non-GCB	Frontal	2024-01-04
1037	Female	77	DLBCL	Non-GCB	Thalamus	2024-01-15
1038	Male	75	DLBCL	Non-GCB	Temporal	2024-02-23
1039	Female	75	DLBCL	GCB	Basal ganglia	2022-03-22
1040	Male	73	DLBCL	NA	Frontal	2022-05-24
1041	Male	61	DLBCL	Non-GCB	Paracele	2022-06-17
1042	Female	70	DLBCL	Non-GCB	Basal ganglia	2022-07-04
1043	Male	77	DLBCL	GCB	Basal ganglia	2022-09-20
1044	Male	69	DLBCL	Non-GCB	Basal ganglia	2022-09-27
1045	Male	66	DLBCL	Non-GCB	Occipital	2022-11-11
1046	Female	44	DLBCL	Non-GCB	Brainstem	2022-08-18
1047	Male	38	DLBCL	GCB	Basal ganglia	2022-09-23
1048	Male	52	DLBCL	NA	Parietal	2022-10-28
1049	Male	39	DLBCL	GCB	Parietal	2022-11-23
1050	Female	74	DLBCL	NA	Frontal	2022-12-02
1051	Male	59	DLBCL	NA	Parietal	2022-12-13
1052	Male	61	DLBCL	Non-GCB	Temporal	2022-12-14
1053	Male	71	DLBCL	Non-GCB	Temporal	2023-01-10
1054	Male	74	DLBCL	Non-GCB	Temporal	2023-01-31
1055	Female	54	DLBCL	Non-GCB	Frontal	2023-02-08
1056	Female	57	DLBCL	NA	Cerebell	2023-02-09
1057	Male	65	DLBCL	Non-GCB	Callosum	2021-12-27
1058	Male	59	DLBCL	GCB	Parieto-occipital	2021-12-29
1059	Female	69	DLBCL	GCB	Thalamus	2022-01-13
1060	Female	62	DLBCL	Non-GCB	Paracele	2022-01-14
1061	Female	67	DLBCL	Non-GCB	Callosum	2022-01-24
1062	Male	60	DLBCL	NA	Temporal	2022-03-11
1063	Female	60	DLBCL	Non-GCB	Temporal	2022-07-20
1064	Female	51	DLBCL	Non-GCB	Basal ganglia	2022-07-25
1065	Female	53	DLBCL	Non-GCB	Cerebell	2022-07-29
1066	Male	67	DLBCL	Non-GCB	Thalamus	2022-09-01
1067	Female	65	DLBCL	Non-GCB	Basal ganglia	2022-09-06
1068	Male	65	DLBCL	Non-GCB	Temporal	2022-09-16
1069	Male	49	DLBCL	Non-GCB	Parietal	2022-09-19
1070	Female	65	DLBCL	Non-GCB	Frontal	2023-01-11
1071	Male	70	DLBCL	Non-GCB	Occipital	2023-02-06
1072	Male	46	DLBCL	Non-GCB	Frontal	2023-02-14
1073	Male	37	DLBCL	Non-GCB	Frontal	2023-02-20
1074	Female	59	DLBCL	GCB	Parietal	2022-07-05
1075	Female	60	DLBCL	Non-GCB	Parieto-occipital	2022-08-02
1076	Female	73	DLBCL	Non-GCB	Frontal	2022-09-05
1077	Female	51	DLBCL	NA	Parieto-occipital	2022-10-14
1078	Male	62	DLBCL	NA	Temporo-occipital	2022-11-02
1079	Male	44	DLBCL	NA	Temporo-occipital	2022-11-03
1080	Male	60	DLBCL	NA	Callosum	2022-11-14
1081	Male	59	DLBCL	NA	Frontal	2022-11-21
1082	Male	55	DLBCL	Non-GCB	Temporal	2023-02-13
1083	Female	66	DLBCL	Non-GCB	Frontal	2023-03-02
1084	Male	47	DLBCL	GCB	Callosum	2023-03-06
1085	Female	37	DLBCL	GCB	Temporal	2023-03-09
1086	Male	47	DLBCL	NA	Parietal	2024-09-14
1087	Male	66	DLBCL	Non-GCB	Callosum	2022-01-19
1088	Female	64	DLBCL	Non-GCB	Callosum	2022-03-15
1089	Female	55	DLBCL	NA	Frontal	2022-03-23
1090	Male	60	DLBCL	Non-GCB	Frontal、Callosum	2024-03-06
1091	Male	27	DLBCL	Non-GCB	Thalamus	2024-03-08
1092	Male	71	DLBCL	NA	Frontal、Basal ganglia	2024-03-12
1093	Male	55	DLBCL	NA	Callosum	2022-10-25
1094	Male	65	DLBCL	GCB	Callosum	2022-10-26
1095	Male	63	DLBCL	NA	Temporal	2022-12-19
1096	Female	37	DLBCL	Non-GCB	Frontal	2023-01-09
1097	Female	52	DLBCL	NA	Callosum	2022-11-29
1098	Male	71	DLBCL	GCB	Frontal	2023-01-29
1099	Male	60	DLBCL	Non-GCB	Brainstem	2023-01-30
1100	Female	61	DLBCL	NA	Temporal	2023-02-13
1101	Female	79	DLBCL	Non-GCB	Temporal	2024-03-28
1102	Female	77	DLBCL	Non-GCB	Cerebell	2024-04-24
1103	Male	40	DLBCL	GCB	Thalamus	2024-05-09
1104	Male	61	DLBCL	Non-GCB	Parieto-occipital	2023-03-20
1105	Female	65	DLBCL	Non-GCB	Fronto-temporal	2023-04-04
1106	Female	33	DLBCL	Non-GCB	Frontal	2023-01-11
1107	Male	59	DLBCL	NA	Frontal	2023-01-17
1108	Female	70	DLBCL	Non-GCB	Frontal	2023-01-28
1109	Male	71	DLBCL	Non-GCB	Frontal	2023-02-07
1110	Male	31	DLBCL	GCB	Temporal	2023-04-24
1111	Male	64	DLBCL	GCB	Sellar region	2023-06-13
1112	Female	62	DLBCL	Non-GCB	Occipital、Callosum	2023-02-15
1113	Female	66	DLBCL	Non-GCB	Thalamus	2023-03-03
1114	Male	75	DLBCL	Non-GCB	Frontal	2023-03-17
1115	Male	66	DLBCL	NA	Parietal	2023-04-17
1116	Female	68	DLBCL	Non-GCB	Occipital	2024-05-27
1117	Male	77	DLBCL	Non-GCB	Thalamus	2024-06-04
1118	Female	63	DLBCL	Non-GCB	Frontal	2024-07-01
1119	Male	78	DLBCL	Non-GCB	Basal ganglia	2023-03-13
1120	Female	59	DLBCL	GCB	Brainstem	2023-03-15
1121	Female	67	DLBCL	Non-GCB	Frontal	2023-04-26
1122	Male	73	DLBCL	Non-GCB	Parietal	2023-04-25
1123	Male	28	DLBCL	GCB	Frontal	2023-05-22
1124	Male	56	DLBCL	Non-GCB	Occipital	2023-05-22
1125	Female	62	DLBCL	NA	Parieto-occipital	2023-05-31
1126	Female	73	DLBCL	NA	Frontal	2023-06-02
1127	Female	45	DLBCL	Non-GCB	Frontal	2023-07-04
1128	Female	67	DLBCL	NA	Frontal	2023-07-12
1129	Male	65	DLBCL	NA	Frontal	2023-08-16
1130	Male	39	DLBCL	Non-GCB	Basal ganglia	2023-09-06
1131	Male	69	DLBCL	Non-GCB	Frontal	2023-10-23
1132	Male	68	DLBCL	NA	Thalamus	2023-10-26
1133	Male	56	DLBCL	Non-GCB	Basal ganglia	2023-11-08
1134	Female	54	DLBCL	Non-GCB	Basal ganglia	2023-11-21
1135	Female	65	DLBCL	NA	Basal ganglia	2023-05-04
1136	Female	62	DLBCL	NA	Parietal	2023-06-16
1137	Male	61	DLBCL	Non-GCB	Basal ganglia	2023-06-29
1138	Female	70	DLBCL	Non-GCB	Parietal	2023-07-04
1139	Female	52	DLBCL	Non-GCB	Cerebell	2023-02-09
1140	Male	62	DLBCL	GCB	Occipital	2023-02-14
1141	Male	65	DLBCL	NA	Basal ganglia	2023-02-23
1142	Male	73	DLBCL	GCB	Frontal	2023-03-07
1143	Female	34	DLBCL	NA	Frontal	2023-08-01
1144	Female	59	DLBCL	Non-GCB	Frontal	2023-10-17
1145	Male	58	DLBCL	GCB	Frontal	2023-10-24
1146	Female	58	DLBCL	GCB	Fronto-parietal	2023-03-22
1147	Female	69	DLBCL	NA	Fourth ventricle	2023-04-11
1148	Male	80	DLBCL	NA	Temporal	2023-05-15
1149	Male	41	DLBCL	Non-GCB	Parietal	2023-05-22
1150	Female	68	DLBCL	Non-GCB	Temporal	2023-07-11
1151	Male	74	DLBCL	Non-GCB	Occipital	2023-08-22
1152	Female	64	DLBCL	Non-GCB	Fronto-temporal	2023-09-15
1153	Male	65	DLBCL	Non-GCB	Frontal	2024-07-04
1154	Female	40	DLBCL	Non-GCB	Fronto-parietal	2024-07-11
1155	Male	55	DLBCL	Non-GCB	Frontal	2024-07-25
1156	Male	35	DLBCL	NA	Basal ganglia	2023-06-06
1157	Female	78	DLBCL	GCB	Cerebell、Brainstem	2023-06-20
1158	Female	68	DLBCL	Non-GCB	Basal ganglia	2023-07-24
1159	Male	53	DLBCL	Non-GCB	Parietal	2023-07-28
1160	Female	65	DLBCL	Non-GCB	Parietal	2023-08-17
1161	Male	55	DLBCL	NA	Parietal	2023-08-18
1162	Female	76	DLBCL	Non-GCB	Basal ganglia	2023-08-24
1163	Male	61	DLBCL	NA	Frontal	2023-08-31
1164	Male	65	DLBCL	NA	Temporal	2023-09-06
1165	Male	66	DLBCL	NA	Basal ganglia	2023-09-11
1166	Female	48	DLBCL	Non-GCB	Frontal	2023-09-12
1167	Male	67	DLBCL	GCB	Basal ganglia	2023-10-11
1168	Female	74	DLBCL	Non-GCB	Frontal	2023-11-22
1169	Female	52	DLBCL	Non-GCB	Paracele	2023-12-07
1170	Female	63	DLBCL	Non-GCB	Frontal	2024-01-10
1171	Male	50	DLBCL	Non-GCB	Basal ganglia	2023-10-12
1172	Male	53	DLBCL	Non-GCB	Occipital	2023-10-31
1173	Male	58	DLBCL	Non-GCB	Parietal	2023-12-11
1174	Male	65	DLBCL	NA	Parietal	2024-01-16
1175	Female	71	DLBCL	GCB	Parietal	2024-02-18
1176	Female	52	DLBCL	GCB	Parietal	2024-03-07
1177	Male	60	DLBCL	Non-GCB	Callosum	2023-12-21
1178	Male	59	DLBCL	Non-GCB	Thalamus	2024-01-24
1179	Female	67	DLBCL	NA	Basal ganglia	2024-01-26
1180	Female	51	DLBCL	Non-GCB	Paracele	2024-03-15
1181	Male	49	DLBCL	GCB	Cerebell	2024-03-18
1182	Male	53	DLBCL	Non-GCB	Callosum	2024-05-14
1183	Male	73	DLBCL	Non-GCB	Occipital	2024-02-02
1184	Male	60	DLBCL	Non-GCB	Parietal	2024-02-05
1185	Female	53	DLBCL	Non-GCB	Temporal	2024-02-26
1186	Male	64	DLBCL	Non-GCB	Thalamus	2024-03-21
1187	Female	62	DLBCL	Non-GCB	Thalamus	2024-04-01
1188	Female	54	DLBCL	GCB	Frontal	2024-05-23
1189	Female	77	DLBCL	Non-GCB	Basal ganglia	2024-05-28
1190	Male	69	DLBCL	NA	Frontal	2024-06-18
1191	Male	62	DLBCL	Non-GCB	Frontal	2024-07-31
1192	Male	53	DLBCL	Non-GCB	Basal ganglia	2024-07-30
1193	Female	70	DLBCL	Non-GCB	Parietal	2024-08-01
1194	Male	72	DLBCL	GCB	Parietal	2024-08-19
1195	Female	63	DLBCL	Non-GCB	Callosum	2023-10-24
1196	Male	69	DLBCL	Non-GCB	Frontal	2023-11-09
1197	Male	40	DLBCL	Non-GCB	Thalamus	2023-11-10
1198	Female	68	DLBCL	Non-GCB	Temporal	2023-11-13
1199	Female	70	DLBCL	Non-GCB	Basal ganglia	2024-01-03
1200	Male	67	DLBCL	NA	Callosum	2024-01-31
1201	Male	84	DLBCL	Non-GCB	Callosum	2022-06-30
1202	Male	75	DLBCL	Non-GCB	Callosum	2022-07-01
1203	Male	65	DLBCL	Non-GCB	Frontal	2022-07-04
1204	Male	34	DLBCL	GCB	Callosum	2022-07-05
1205	Female	64	DLBCL	Non-GCB	Thalamus	2022-07-05
1206	Male	61	DLBCL	Non-GCB	Callosum	2022-07-07
1207	Male	51	DLBCL	Non-GCB	Frontal	2022-07-13
1208	Male	74	DLBCL	Non-GCB	Frontal	2022-07-25
1209	Male	70	DLBCL	GCB	Callosum	2024-02-01
1210	Female	67	DLBCL	Non-GCB	Cerebell	2024-02-05
1211	Male	58	DLBCL	Non-GCB	Frontal	2024-02-21
1212	Male	65	DLBCL	GCB	Fronto-parietal	2023-10-24
1213	Male	61	DLBCL	Non-GCB	Occipital	2023-11-01
1214	Female	50	DLBCL	Non-GCB	Temporo-occipital	2023-11-13
1215	Female	73	DLBCL	GCB	Brainstem	2023-11-22
1216	Male	61	DLBCL	NA	Parietal	2023-12-14
1217	Male	61	DLBCL	Non-GCB	Temporal	2024-01-02
1218	Female	56	DLBCL	Non-GCB	Thalamus	2024-01-04
1219	Female	69	DLBCL	NA	Cerebell	2024-02-21
1220	Male	41	DLBCL	Non-GCB	Parietal	2024-02-26
1221	Female	49	DLBCL	NA	Frontal	2024-02-27
1222	Female	69	DLBCL	NA	Basal ganglia	2024-06-04
1223	Female	45	DLBCL	Non-GCB	Frontal	2024-06-20
1224	Male	57	DLBCL	Non-GCB	Frontal	2024-06-24
1225	Female	64	DLBCL	Non-GCB	Frontal	2024-01-04
1226	Female	30	DLBCL	NA	Thalamus	2024-01-30
1227	Female	63	DLBCL	GCB	Thalamus	2024-02-01
1228	Female	50	DLBCL	Non-GCB	Parietal	2024-02-01
1229	Male	28	DLBCL	Non-GCB	Basal ganglia	2024-02-02
1230	Male	44	DLBCL	GCB	FrontalTemporal	2024-02-08
1231	Female	73	DLBCL	Non-GCB	Temporal	2024-02-22
1232	Male	66	DLBCL	Non-GCB	Cerebell	2024-02-26
1233	Male	66	DLBCL	GCB	Thalamus	2024-03-21
1234	Male	62	DLBCL	Non-GCB	Basal ganglia	2024-04-09
1235	Male	58	DLBCL	NA	Basal ganglia	2024-04-17
1236	Male	60	DLBCL	GCB	Frontal	2024-04-28
1237	Female	48	DLBCL	Non-GCB	Occipital	2024-08-09
1238	Female	68	DLBCL	Non-GCB	Frontal	2024-08-14
1239	Male	77	DLBCL	Non-GCB	Thalamus	2024-08-19
1240	Female	62	DLBCL	GCB	Occipital	2024-05-08
1241	Male	43	DLBCL	GCB	Cerebell	2024-05-13
1242	Female	72	DLBCL	Non-GCB	Basal ganglia	2024-06-14
1243	Female	49	DLBCL	Non-GCB	Thalamus	2022-07-29
1244	Female	54	DLBCL	GCB	Parietal	2022-08-18
1245	Male	81	DLBCL	GCB	Callosum	2022-09-15
1246	Female	67	DLBCL	Non-GCB	Temporal	2022-09-23
1247	Male	60	DLBCL	Non-GCB	Basal ganglia	2024-09-12
1248	Female	65	DLBCL	Non-GCB	Frontal	2024-09-27
1249	Female	62	DLBCL	GCB	Parietal	2024-10-11
1250	Male	30	DLBCL	Non-GCB	Frontal	2022-09-30
1251	Male	51	DLBCL	NA	Frontal	2023-01-18
1252	Male	40	DLBCL	Non-GCB	Thalamus	2023-01-31
1253	Male	59	DLBCL	Non-GCB	Thalamus	2023-02-21
1254	Female	69	DLBCL	Non-GCB	Parietal	2024-07-10
1255	Male	62	DLBCL	GCB	Cerebell	2024-07-10
1256	Male	67	DLBCL	Non-GCB	Basal ganglia	2024-08-14
1257	Male	47	DLBCL	Non-GCB	Frontal	2023-03-01
1258	Female	68	DLBCL	Non-GCB	Frontal	2023-03-02
1259	Male	55	DLBCL	Non-GCB	Temporal	2023-03-03
1260	Male	61	DLBCL	Non-GCB	Temporal	2024-09-13
1261	Male	54	DLBCL	NA	Frontal	2024-09-24
1262	Female	64	DLBCL	Non-GCB	Occipital	2024-09-27
1263	Male	71	DLBCL	GCB	Brainstem	2023-03-31
1264	Female	71	DLBCL	Non-GCB	Temporal	2023-04-07
1265	Male	67	DLBCL	Non-GCB		2023-05-10
1266	Male	55	DLBCL	Non-GCB	Parietal	2024-10-11
1267	Male	72	DLBCL	NA	Cerebell	2024-11-05
1268	Female	45	DLBCL	NA	Basal ganglia	2024-11-18
1269	Female	58	DLBCL	Non-GCB	Frontal	2024-02-27
1270	Male	61	DLBCL	GCB	Basal ganglia	2024-03-05
1271	Female	59	DLBCL	Non-GCB	Callosum	2024-03-20
1272	Male	54	DLBCL	Non-GCB	Temporo-occipital	2024-10-24
1273	Male	54	DLBCL	Non-GCB	Temporo-occipital	2024-10-24
1274	Male	67	DLBCL	Non-GCB	Frontal	2024-10-28
1275	Female	58	DLBCL	Non-GCB	Callosum	2024-11-06
1276	Female	68	DLBCL	NA	Cerebell	2024-11-08
1277	Male	59	DLBCL	GCB	Temporal	2024-03-27
1278	Male	65	DLBCL	GCB	Basal ganglia	2024-03-28
1279	Male	71	DLBCL	Non-GCB	Parietal	2024-04-02
1280	Female	45	DLBCL	NA	Basal ganglia	2024-11-14
1281	Female	54	DLBCL	NA	Brainstem	2024-11-20
1282	Male	65	DLBCL	Non-GCB	Callosum	2024-12-09
1283	Male	70	DLBCL	Non-GCB	Parietal	2025-01-03
1284	Male	53	DLBCL	GCB	Temporal	2025-01-15
1285	Female	57	DLBCL	Non-GCB	Temporal	2025-01-23
1286	Female	67	DLBCL	Non-GCB	Frontal	2024-04-18
1287	Male	59	DLBCL	Non-GCB	Callosum	2024-05-08
1288	Female	65	DLBCL	Non-GCB	Frontal	2024-05-08
1289	Male	69	DLBCL	Non-GCB	Basal ganglia	2025-02-08
1290	Female	54	DLBCL	Non-GCB	Thalamus	2025-02-19
1291	Female	55	DLBCL	GCB	Basal ganglia	2025-02-21
1292	Male	56	DLBCL		Thalamus	2024-05-31
1293	Male	57	DLBCL	Non-GCB	Frontal	2024-06-11
1294	Male	66	DLBCL	Non-GCB	Frontal	2024-06-28
1295	Male	72	DLBCL	Non-GCB	Basal ganglia	2025-02-25
1296	Male	73	DLBCL	GCB	Callosum	2025-03-03
1297	Female	47	DLBCL	Non-GCB	Thalamus	2025-03-06
1298	Female	52	DLBCL	NA	Cerebell	2023-05-29
1299	Male	64	DLBCL	Non-GCB	Frontal	2023-06-16
1300	Male	62	DLBCL	Non-GCB	Frontal	2023-07-04
1301	Male	59	DLBCL	Non-GCB	Basal ganglia	2023-07-12
1302	Male	54	DLBCL	NA	Thalamus	2023-09-04
1303	Female	66	DLBCL	Non-GCB	Frontal	2023-09-20
1304	Female	52	DLBCL	NA	Basal ganglia	2024-11-20
1305	Female	54	DLBCL	NA	Frontal	2025-01-26
1306	Female	75	DLBCL	Non-GCB	Frontal	2025-02-12
1307	Female	76	DLBCL	Non-GCB	Frontal	2024-07-10
1308	Female	75	DLBCL	NA	Basal ganglia	2024-08-07
1309	Female	48	DLBCL	Non-GCB	Thalamus	2024-09-19
1310	Female	72	DLBCL	NA	Frontal	2024-10-24
1311	Male	55	DLBCL	NA	Temporal	2024-11-21
1312	Male	71	DLBCL	Non-GCB	Parietal	2024-11-27
1313	Male	60	DLBCL	GCB	Thalamus	2023-09-26
1314	Female	69	DLBCL	Non-GCB	Frontal	2023-09-28
1315	Male	72	DLBCL	Non-GCB	Frontal	2023-10-11
1316	Male	20	DLBCL	GCB	Basal ganglia	2024-09-03
1317	Male	68	DLBCL	Non-GCB	Basal ganglia	2024-09-24
1318	Female	58	DLBCL	Non-GCB	Fronto-temporal	2024-09-27
1319	Female	74	DLBCL	Non-GCB	Temporal	2024-07-09
1320	Male	70	DLBCL	NA	Callosum	2024-07-22
1321	Female	70	DLBCL	Non-GCB	Occipital	2024-08-01
1322	Female	58	DLBCL	NA	Occipital	2023-10-23
1323	Female	70	DLBCL	Non-GCB	Frontal	2023-10-25
1324	Male	55	DLBCL	Non-GCB	Frontal	2023-12-08
1325	Female	70	DLBCL	Non-GCB	Temporal	2024-10-09
1326	Male	66	DLBCL	Non-GCB	Brainstem	2024-10-18
1327	Male	69	DLBCL	Non-GCB	Basal ganglia	2024-10-29
1328	Female	75	DLBCL	NA	Occipital	2025-02-12
1329	Male	71	DLBCL	NA	Temporal	2025-02-12
1330	Female	68	DLBCL	Non-GCB	Cerebell	2025-02-20
1331	Female	76	DLBCL	NA	Frontal	2024-12-02
1332	Female	52	DLBCL	Non-GCB	Temporal	2024-12-16
1333	Female	70	DLBCL	Non-GCB	Thalamus	2024-12-23
1334	Female	59	DLBCL	Non-GCB	Callosum	2023-12-27
1335	Male	55	DLBCL	Non-GCB	Frontal	2024-01-02
1336	Male	48	DLBCL	Non-GCB	Parietal	2024-01-11
1337	Male	56	DLBCL	NA	Frontal	2024-11-14
1338	Female	68	DLBCL	Non-GCB	Basal ganglia	2024-11-19
1339	Male	76	DLBCL	NA	Callosum	2024-11-20
1340	Male	56	DLBCL	Non-GCB	Frontal	2024-09-02
1341	Female	65	DLBCL	Non-GCB	Cerebell	2024-09-19
1342	Male	49	DLBCL	Non-GCB	Thalamus	2024-09-29
1343	Female	69	DLBCL	NA	Occipital	2024-12-24
1344	Male	69	DLBCL	NA	Thalamus	2025-02-10
1345	Male	64	DLBCL	Non-GCB	Parietal	2025-02-17
1346	Male	38	DLBCL	Non-GCB	Basal ganglia	2024-10-10
1347	Male	61	DLBCL	Non-GCB	Parietal	2024-11-01
1348	Male	85	DLBCL	Non-GCB	Parietal	2024-11-01
1349	Female	65	DLBCL	Non-GCB	Frontal	2024-02-07
1350	Male	76	DLBCL	Non-GCB	Parietal	2024-03-05
1351	Female	73	DLBCL	GCB	Parietal	2024-03-07
1352	Female	66	DLBCL	Non-GCB	Basal ganglia	2024-12-03
1353	Male	52	DLBCL	Non-GCB	Thalamus	2024-12-09
1354	Male	73	DLBCL	Non-GCB	Parietal	2024-12-23
1355	Female	61	DLBCL	GCB	Thalamus	2024-11-12
1356	Male	46	DLBCL	Non-GCB	Parietal	2024-11-25
1357	Female	61	DLBCL	Non-GCB	Thalamus	2024-12-03
1358	Female	74	DLBCL	Non-GCB	Temporal	2024-03-14
1359	Female	71	DLBCL	GCB	Basal ganglia	2024-03-19
1360	Female	67	DLBCL	Non-GCB	Frontal	2024-04-07
1361	Male	59	DLBCL	GCB	Parietal	2024-12-19
1362	Female	75	DLBCL	GCB	Frontal	2024-12-23
1363	Male	65	DLBCL	NA	Basal ganglia	2025-01-20
1364	Male	44	DLBCL	Non-GCB	Parietal	2024-04-07
1365	Male	53	DLBCL	Non-GCB	Parietal	2024-04-08
1366	Male	60	DLBCL	Non-GCB	Parietal	2024-04-28
1367	Male	26	DLBCL	NA	Thalamus	2025-01-23
1368	Female	68	DLBCL	Non-GCB	Basal ganglia	2025-02-08
1369	Female	53	DLBCL	Non-GCB	Thalamus	2025-02-10
1370	Female	60	DLBCL	Non-GCB	Fronto-parietal	2024-05-10
1371	Male	70	DLBCL	Non-GCB	Fronto-parietal	2024-06-06
1372	Male	65	DLBCL	Non-GCB	Parietal	2024-06-26
1373	Female	63	DLBCL	GCB	Frontal	2024-08-26
1374	Female	72	DLBCL	Non-GCB	Basal ganglia	2024-08-30
1375	Male	43	DLBCL	Non-GCB	Parieto-occipital	2024-09-02
1376	Male	69	DLBCL	Non-GCB	Basal ganglia	2025-02-18
1377	Male	67	DLBCL	Non-GCB	Paracele	2025-02-25
1378	Male	61	DLBCL	Non-GCB	Basal ganglia	2025-02-28
1379	Male	57	DLBCL	Non-GCB	Frontal	2024-10-14
1380	Female	66	DLBCL	Non-GCB		2024-11-18
1381	Male	67	DLBCL	NA	Parietal	2024-11-29
1382	Female	64	DLBCL	NA	Thalamus	2024-12-02
1383	Male	60	DLBCL	NA	Frontal	2024-12-18
1384	Female	83	DLBCL	Non-GCB	Callosum	2025-02-11
1385	Male	59	DLBCL	Non-GCB	Thalamus	2025-02-27
1386	Female	69	DLBCL	Non-GCB	Basal ganglia	2025-03-03
1387	Female	35	DLBCL	Non-GCB	Frontal	2025-03-11
1388	Male	73	DLBCL	Non-GCB	Basal ganglia	2025-02-18
1389	Female	77	DLBCL	Non-GCB	Basal ganglia	2025-03-03
1390	Female	56	DLBCL	Non-GCB	Callosum	2025-03-13
1391	Male	62	DLBCL	Non-GCB	Parietal、Paracele	2025-03-13
1392	Female	36	DLBCL	Non-GCB	Parietal	2025-03-13
1393	Male	68	DLBCL	Non-GCB	Frontal	2025-03-17
1394	Male	74	DLBCL	Non-GCB	Frontal	2025-03-11
1395	Female	60	DLBCL	Non-GCB	Paracele	2025-03-21
1396	Male	70	DLBCL	NA	Frontal	2025-01-22
1397	Female	75	DLBCL	Non-GCB	Parietal	2025-03-24
1398	Female	58	DLBCL	Non-GCB	Basal ganglia	2025-03-25
1399	Female	16	DLBCL	NA	Paracele	2025-03-10
1400	Female	61	DLBCL	Non-GCB	Parietal	2025-03-11
1401	Male	70	DLBCL	Non-GCB	Basal ganglia	2025-03-31
1402	Male	68	DLBCL	GCB	Frontal	2025-03-24
1403	Female	55	DLBCL	Non-GCB	Frontal	2025-03-27
1404	Male	43	DLBCL	Non-GCB	Temporal	2025-04-07
1405	Male	62	DLBCL	Non-GCB	Thalamus	2025-02-20
1406	Male	72	DLBCL	GCB	Cerebell	2025-02-28
1407	Male	63	DLBCL	Non-GCB	Frontal	2025-04-21
1408	Male	50	DLBCL	NA	Temporal	2025-03-14
1409	Male	38	DLBCL	NA	Cerebell	2025-04-14
1410	Male	26	DLBCL	GCB	Frontal	2025-04-27
1411	Male	77	DLBCL	NA	Parieto-occipital	2025-04-10
1412	Female	69	DLBCL	Non-GCB	Basal ganglia	2025-04-23
1413	Male	70	DLBCL	Non-GCB	Temporo-parietal	2025-04-28
1414	Male	67	DLBCL	Non-GCB	Temporal	2025-03-26
1415	Female	75	DLBCL	Non-GCB	Frontal	2025-03-31
1416	Male	36	DLBCL	GCB	Frontal	2025-04-30
1417	Female	40	DLBCL	NA	Frontal	2025-04-25
1418	Female	77	DLBCL	NA	Parietal	2025-04-02
1419	Male	73	DLBCL	Non-GCB	Temporal	2025-04-01
1420	Male	72	DLBCL	Non-GCB	Cerebell	2025-04-28
