# Supplementary material for: Decoding age-stratified mutational landscapes in CNS lymphoma via genomic and survival profiling for precision oncology
Source: Genes Dis. 2025 Nov 17;13(5):101934. doi: 10.1016/j.gendis.2025.101934 (PMC13122674; doi:10.1016/j.gendis.2025.101934)
Supplement: Multimedia component 3 [file mmc3.xlsx]

## Sheet: sample_group
Patient ID	Age	KPS	ECOG PS	MSKCC	Gender	Pathology	Subtype	Ki67	Chemotherapy	Radiotherapy	OS	OS_time	Tumor location	Extent of resection	EBV infection
1	20	80	1	Low-risk group	Male	DLBCL	NA	NA	Yes	Yes	0	3565	Brainstem	PR	(-)
2	20	80	1	Low-risk group	Male	DLBCL	NA	NA	Yes	No	0	2815	Cerebell	GTR	(-)
3	34	100	0	Low-risk group	Male	DLBCL	NA	0.9	Yes	Yes	0	2533	Frontal	GTR	(-)
4	33	90	1	Low-risk group	Male	DLBCL	NA	0.8	Yes	No	0	1515	Cerebell	PR	(-)
5	32	90	1	Low-risk group	Female	DLBCL	Non-GCB	0.6	Yes	No	0	1702	Frontal	GTR	(-)
6	19	90	1	Low-risk group	Male	DLBCL	NA	0.95	Yes	No	0	1500	Basal ganglia	NA	(-)
7	26	100	0	Low-risk group	Male	DLBCL	NA	0.9	Yes	No	0	1203	Frontal	GTR	(-)
8	26	40	3	Low-risk group	Male	DLBCL	Non-GCB	0.5	Yes	No	0	1246	Paracele	NA	(-)
9	27	90	1	Low-risk group	Male	DLBCL	GCB	0.9	Yes	No	0	1044	Frontal	GTR	(-)
10	30	90	1	Low-risk group	Male	DLBCL	Non-GCB	0.7	No	No	0	1073	Basal ganglia	NA	(-)
11	27	100	0	Low-risk group	Male	DLBCL	GCB	0.9	Yes	No	0	1204	Occipital	NA	(-)
12	49	80	1	Low-risk group	Male	DLBCL	NA	0.8	Yes	No	1	456	Temporal	GTR	(-)
13	58	80	1	Intermediate-risk group	Female	DLBCL	NA	0.7	No	Yes	1	611	Frontal	GTR	(-)
14	60	80	1	Intermediate-risk group	Male	DLBCL	NA	0.9	Yes	No	0	2012	Frontal	NA	(-)
15	45	80	1	Low-risk group	Female	DLBCL	NA	0.8	No	Yes	1	1279	Parietal	PR	(-)
16	78	30	4	High-risk group	Male	DLBCL	NA	0.5	No	No	1	283	Temporal	GTR	(-)
17	50	60	2	Low-risk group	Male	DLBCL	Non-GCB	0.95	Yes	No	1	959	Frontal	GTR	(-)
18	66	50	3	High-risk group	Female	DLBCL	GCB	0.8	Yes	No	0	1717	Fronto-parietal	GTR	(-)
19	61	60	2	High-risk group	Female	DLBCL	Non-GCB	0.9	Yes	Yes	1	247	Temporal	NA	(-)
20	53	90	1	Intermediate-risk group	Female	DLBCL	NA	0.9	NA	NA	1	1005	Fronto-parietal	GTR	(-)
21	37	90	1	Low-risk group	Female	DLBCL	GCB	0.9	Yes	No	0	1501	Basal ganglia	NA	(-)
22	39	100	0	Low-risk group	Male	DLBCL	GCB	0.7	Yes	No	0	1329	Frontal	GTR	(-)
23	31	40	3	Low-risk group	Female	DLBCL	Non-GCB	0.9	Yes	No	0	1198	Paracele	NA	(-)
24	32	90	1	Low-risk group	Male	DLBCL	GCB	0.85	Yes	No	0	2374	Frontal	GTR	(-)
25	30	90	1	Low-risk group	Male	DLBCL	Non-GCB	0.7	Yes	No	0	836	Basal ganglia	NA	(-)
26	15	100	0	Low-risk group	Male	DLBCL	NA	NA	Yes	No	0	2814	Temporo-parietal	NA	(-)
27	31	100	0	Low-risk group	Female	DLBCL	NA	NA	Yes	NA	0	3105	Intravertebral	GTR	(-)
28	38	90	1	Low-risk group	Male	DLBCL	NA	NA	Yes	No	0	2803	Fronto-parietal	GTR	(-)
29	44	60	2	Low-risk group	Female	DLBCL	Non-GCB	NA	Yes	No	0	730	Basal ganglia	PR	(-)
30	47	90	1	Low-risk group	Male	DLBCL	Non-GCB	NA	Yes	Yes	0	705	Basal ganglia	PR	(-)
31	62	80	1	Intermediate-risk group	Male	DLBCL	NA	NA	Yes	No	0	686	Brainstem	GTR	(-)
32	50	60	2	Low-risk group	Female	DLBCL	Non-GCB	NA	Yes	Yes	0	661	Basal ganglia	STR	(-)
33	68	50	3	High-risk group	Female	DLBCL	NA	NA	Yes	Yes	0	652	Cerebell	GTR	(-)
34	60	40	3	High-risk group	Female	DLBCL	Non-GCB	NA	Yes	Yes	1	542	Parietal	NA	(-)
35	44	80	1	Low-risk group	Male	DLBCL	NA	NA	Yes	Yes	0	584	Temporal	NA	(-)
36	63	50	3	High-risk group	Female	DLBCL	Non-GCB	NA	Yes	No	0	742	Frontal	GTR	(-)
37	40	90	1	Low-risk group	Female	DLBCL	Non-GCB	NA	Yes	Yes	1	657	Temporal	GTR	(-)
